# Supplementary material for: Transcriptomic Analysis of Large Yellow Croaker (Larimichthys crocea) during Early Development under Hypoxia and Acidification Stress
Source: Vet Sci. 2022 Nov 12;9(11):632. doi: 10.3390/vetsci9110632 (PMC9697846; doi:10.3390/vetsci9110632)
Supplement: Supplementary file 1 [file vetsci-09-00632-s001.zip]

Archive with 2 entries (2 files):
- Table S1ú║Different transcript factors of DEGs were dissimilar in different treatment comparison.xlsx
- Table S2ú║GO terms for novel genes.xls
