# Supplementary material for: Transcriptomic Analysis of Large Yellow Croaker (Larimichthys crocea) during Early Development under Hypoxia and Acidification Stress
Source: Vet Sci. 2022 Nov 12;9(11):632. doi: 10.3390/vetsci9110632 (PMC9697846; doi:10.3390/vetsci9110632)
Supplement: Supplementary file 1 [file vetsci-09-00632-s001.zip › Table S1ú║Different transcript factors of DEGs were dissimilar in different treatment comparison.xlsx]

## Sheet: 转录因子
Groups	Gene_id	Family_id	Family_name	Groups	Gene_id	Family_id	Family_name
D107 vs A107	gene-LOC104919929	bZIP_2	Basic region leucine zipper	D107 vs N107	gene-cebpd	bZIP_2	Basic region leucine zipper
	gene-LOC104928444	zf-C2H2	Zinc finger, C2H2 type		gene-cebpd	bZIP_1	bZIP transcription factor
	gene-LOC104926130	zf-C2H2	Zinc finger, C2H2 type		gene-LOC104919929	bZIP_2	Basic region leucine zipper
	gene-LOC109139296	zf-C2H2	Zinc finger, C2H2 type		gene-LOC104932219	bZIP_1	bZIP transcription factor
	gene-nr4a3	zf-C4	Zinc finger, C4 type (two domains)		gene-LOC104932219	bZIP_Maf	bZIP Maf transcription factor
	gene-sp7	zf-C2H2	Zinc finger, C2H2 type		gene-LOC104932219	bZIP_2	Basic region leucine zipper
	gene-LOC104929616	Basic	Myogenic Basic domain		gene-LOC104927734	bZIP_Maf	bZIP Maf transcription factor
	gene-LOC104929616	HLH	Helix-loop-helix DNA-binding domain		gene-LOC104925216	Fork_head	Fork head domain
	gene-LOC104929334	zf-C2H2	Zinc finger, C2H2 type		gene-egr1	zf-C2H2	Zinc finger, C2H2 type
	gene-LOC104934747	Homeobox	Homeobox domain		gene-LOC104921942	bZIP_1	bZIP transcription factor
	gene-LOC104932247	Homeobox	Homeobox domain		gene-LOC104921942	bZIP_Maf	bZIP Maf transcription factor
	gene-twist2	HLH	Helix-loop-helix DNA-binding domain		gene-LOC104921942	bZIP_2	Basic region leucine zipper
	gene-LOC104940611	Homeobox	Homeobox domain		gene-LOC104926130	zf-C2H2	Zinc finger, C2H2 type
	gene-LOC104931480	CUT	CUT domain		gene-LOC104920973	bZIP_1	bZIP transcription factor
	gene-LOC104931480	Homeobox	Homeobox domain		gene-LOC104920973	bZIP_Maf	bZIP Maf transcription factor
	gene-LOC109138367	HLH	Helix-loop-helix DNA-binding domain		gene-LOC104920973	bZIP_2	Basic region leucine zipper
	gene-bhlha9	HLH	Helix-loop-helix DNA-binding domain		gene-LOC104928444	zf-C2H2	Zinc finger, C2H2 type
	gene-LOC104927488	zf-C2H2	Zinc finger, C2H2 type		gene-egr3	zf-C2H2	Zinc finger, C2H2 type
	gene-LOC109138681	zf-BED	BED zinc finger		gene-LOC109139296	zf-C2H2	Zinc finger, C2H2 type
	gene-LOC109138681	zf-BED	BED zinc finger		gene-LOC109141859	zf-C4	Zinc finger, C4 type (two domains)
	gene-LOC104939245	zf-C2H2	Zinc finger, C2H2 type		gene-LOC104929616	Basic	Myogenic Basic domain
	gene-LOC104921933	bZIP_2	Basic region leucine zipper		gene-LOC104929616	HLH	Helix-loop-helix DNA-binding domain
	gene-LOC104921933	bZIP_1	bZIP transcription factor		gene-LOC104935023	zf-C2H2	Zinc finger, C2H2 type
	gene-LOC109142948	zf-BED	BED zinc finger		gene-LOC104934318	Myc_N	Myc amino-terminal region
	gene-LOC104919972	zf-C2H2	Zinc finger, C2H2 type		gene-LOC104934318	HLH	Helix-loop-helix DNA-binding domain
	gene-nkx2-4	Homeobox	Homeobox domain		gene-LOC104934318	Myc_N	Myc amino-terminal region
	gene-myf5	Basic	Myogenic Basic domain		gene-LOC104921933	bZIP_2	Basic region leucine zipper
	gene-myf5	HLH	Helix-loop-helix DNA-binding domain		gene-LOC104921933	bZIP_1	bZIP transcription factor
D107 vs H107	gene-LOC104919929	bZIP_2	Basic region leucine zipper		gene-LOC109138367	HLH	Helix-loop-helix DNA-binding domain
	gene-LOC104932219	bZIP_1	bZIP transcription factor		gene-LOC104927488	zf-C2H2	Zinc finger, C2H2 type
	gene-LOC104932219	bZIP_Maf	bZIP Maf transcription factor		gene-bhlha9	HLH	Helix-loop-helix DNA-binding domain
	gene-LOC104932219	bZIP_2	Basic region leucine zipper		gene-LOC109140798	HLH	Helix-loop-helix DNA-binding domain
	gene-LOC104926130	zf-C2H2	Zinc finger, C2H2 type		gene-atoh1	HLH	Helix-loop-helix DNA-binding domain
	gene-LOC109141859	zf-C4	Zinc finger, C4 type (two domains)		gene-LOC109142948	zf-BED	BED zinc finger
	gene-LOC104920973	bZIP_1	bZIP transcription factor		gene-LOC104937643	HLH	Helix-loop-helix DNA-binding domain
	gene-LOC104920973	bZIP_Maf	bZIP Maf transcription factor		gene-LOC104927557	zf-C2H2	Zinc finger, C2H2 type
	gene-LOC104920973	bZIP_2	Basic region leucine zipper		gene-myf5	Basic	Myogenic Basic domain
	gene-egr3	zf-C2H2	Zinc finger, C2H2 type		gene-myf5	HLH	Helix-loop-helix DNA-binding domain
	gene-LOC109139296	zf-C2H2	Zinc finger, C2H2 type		gene-LOC109137294	HLH	Helix-loop-helix DNA-binding domain
	gene-LOC104929616	Basic	Myogenic Basic domain	A107 vs N107	gene-LOC104919929	bZIP_2	Basic region leucine zipper
	gene-LOC104929616	HLH	Helix-loop-helix DNA-binding domain		gene-mafk	bZIP_Maf	bZIP Maf transcription factor
	gene-LOC104933351	Homeobox	Homeobox domain		gene-LOC104932219	bZIP_1	bZIP transcription factor
	gene-sp7	zf-C2H2	Zinc finger, C2H2 type		gene-LOC104932219	bZIP_Maf	bZIP Maf transcription factor
	gene-sp7	zf-C2H2	Zinc finger, C2H2 type		gene-LOC104932219	bZIP_2	Basic region leucine zipper
	gene-LOC104922226	Homeobox	Homeobox domain		gene-LOC104937806	HLH	Helix-loop-helix DNA-binding domain
	gene-LOC104934747	Homeobox	Homeobox domain		gene-LOC104929895	HLH	Helix-loop-helix DNA-binding domain
	gene-LOC104927488	zf-C2H2	Zinc finger, C2H2 type		gene-LOC104926697	HLH	Helix-loop-helix DNA-binding domain
	gene-twist2	HLH	Helix-loop-helix DNA-binding domain		gene-twist1	HLH	Helix-loop-helix DNA-binding domain
	gene-LOC104931480	CUT	CUT domain		gene-LOC104940611	Homeobox	Homeobox domain
	gene-LOC104931480	Homeobox	Homeobox domain		gene-foxf2	Fork_head	Fork head domain
	gene-bhlha9	HLH	Helix-loop-helix DNA-binding domain	H107 vs N107	gene-LOC104921765	zf-C2H2	Zinc finger, C2H2 type
	gene-LOC104940611	Homeobox	Homeobox domain		gene-LOC104936797	zf-C2H2	Zinc finger, C2H2 type
	gene-LOC109140798	HLH	Helix-loop-helix DNA-binding domain		gene-LOC104935023	zf-C2H2	Zinc finger, C2H2 type
	gene-LOC104924256	Homeobox	Homeobox domain		gene-LOC104932399	Fork_head	Fork head domain
	gene-LOC104921933	bZIP_2	Basic region leucine zipper		gene-cebpg	bZIP_2	Basic region leucine zipper
	gene-LOC104921933	bZIP_1	bZIP transcription factor		gene-LOC104922226	Homeobox	Homeobox domain
	gene-LOC109142948	zf-BED	BED zinc finger		gene-foxl2	Fork_head	Fork head domain
	gene-LOC104927557	zf-C2H2	Zinc finger, C2H2 type		gene-zbtb39	zf-C2H2	Zinc finger, C2H2 type
	gene-LOC109141977	Fork_head	Fork head domain		gene-zbtb24	zf-C2H2	Zinc finger, C2H2 type
	gene-LOC104929145	Fork_head	Fork head domain		gene-LOC104919298	PAX	'Paired box' domain
	gene-LOC104940014	HLH	Helix-loop-helix DNA-binding domain		gene-foxf2	Fork_head	Fork head domain
					gene-LOC104940014	HLH	Helix-loop-helix DNA-binding domain
					gene-LOC104940611	Homeobox	Homeobox domain
					gene-LOC113745355	zf-C2H2	Zinc finger, C2H2 type
