# Supplementary material for: Transcriptomic Analysis of Large Yellow Croaker (Larimichthys crocea) during Early Development under Hypoxia and Acidification Stress
Source: Vet Sci. 2022 Nov 12;9(11):632. doi: 10.3390/vetsci9110632 (PMC9697846; doi:10.3390/vetsci9110632)
Supplement: Supplementary file 1 [file vetsci-09-00632-s001.zip › Table S2ú║GO terms for novel genes.xls]

Novel.10201	GO:0003899	MF	DNA-directed 5'-3' RNA polymerase activity
Novel.10201	GO:0003677	MF	DNA binding
Novel.10201	GO:0006351	BP	transcription, DNA-templated
Novel.10207	GO:0000786	CC	nucleosome
Novel.10207	GO:0003677	MF	DNA binding
Novel.10207	GO:0006334	BP	nucleosome assembly
Novel.10207	GO:0007399	BP	nervous system development
Novel.10207	GO:0016021	CC	integral component of membrane
Novel.10363	GO:0046983	MF	protein dimerization activity
Novel.10363	GO:0003677	MF	DNA binding
Novel.10528	GO:0004620	MF	phospholipase activity
Novel.10528	GO:0009395	BP	phospholipid catabolic process
Novel.10558	GO:0005615	CC	extracellular space
Novel.10558	GO:0006954	BP	inflammatory response
Novel.10558	GO:0007217	BP	tachykinin receptor signaling pathway
Novel.10558	GO:0007267	BP	cell-cell signaling
Novel.10558	GO:0005102	MF	signaling receptor binding
Novel.10558	GO:0007204	BP	positive regulation of cytosolic calcium ion concentration
Novel.10619	GO:0008270	MF	zinc ion binding
Novel.10655	GO:0016021	CC	integral component of membrane
Novel.11002	GO:0016021	CC	integral component of membrane
Novel.11002	GO:0035162	BP	embryonic hemopoiesis
Novel.11002	GO:0006879	BP	cellular iron ion homeostasis
Novel.11002	GO:0030218	BP	erythrocyte differentiation
Novel.11002	GO:0004998	MF	transferrin receptor activity
Novel.11002	GO:0033572	BP	transferrin transport
Novel.11002	GO:0042541	BP	hemoglobin biosynthetic process
Novel.11002	GO:0006898	BP	receptor-mediated endocytosis
Novel.11002	GO:0005886	CC	plasma membrane
Novel.1109	GO:0003964	MF	RNA-directed DNA polymerase activity
Novel.1109	GO:0006278	BP	RNA-dependent DNA biosynthetic process
Novel.11188	GO:0016021	CC	integral component of membrane
Novel.1152	GO:0007015	BP	actin filament organization
Novel.1152	GO:0016021	CC	integral component of membrane
Novel.1152	GO:0006810	BP	transport
Novel.1152	GO:0003785	MF	actin monomer binding
Novel.11557	GO:0016021	CC	integral component of membrane
Novel.11984	GO:0003676	MF	nucleic acid binding
Novel.11984	GO:0046872	MF	metal ion binding
Novel.120	GO:0006357	BP	regulation of transcription by RNA polymerase II
Novel.120	GO:0008270	MF	zinc ion binding
Novel.120	GO:0003676	MF	nucleic acid binding
Novel.120	GO:0000981	MF	DNA-binding transcription factor activity, RNA polymerase II-specific
Novel.120	GO:0005634	CC	nucleus
Novel.120	GO:0005525	MF	GTP binding
Novel.12039	GO:0004523	MF	RNA-DNA hybrid ribonuclease activity
Novel.12039	GO:0003676	MF	nucleic acid binding
Novel.12039	GO:0090502	BP	RNA phosphodiester bond hydrolysis, endonucleolytic
Novel.12039	GO:0015074	BP	DNA integration
Novel.12047	GO:0006955	BP	immune response
Novel.12047	GO:0016021	CC	integral component of membrane
Novel.12047	GO:0002474	BP	antigen processing and presentation of peptide antigen via MHC class I
Novel.12047	GO:0042612	CC	MHC class I protein complex
Novel.12047	GO:0042605	MF	peptide antigen binding
Novel.12067	GO:0004519	MF	endonuclease activity
Novel.12067	GO:0003964	MF	RNA-directed DNA polymerase activity
Novel.12067	GO:0090305	BP	nucleic acid phosphodiester bond hydrolysis
Novel.12067	GO:0006278	BP	RNA-dependent DNA biosynthetic process
Novel.12091	GO:0003964	MF	RNA-directed DNA polymerase activity
Novel.12091	GO:0006278	BP	RNA-dependent DNA biosynthetic process
Novel.12103	GO:0003676	MF	nucleic acid binding
Novel.12103	GO:0046872	MF	metal ion binding
Novel.12208	GO:0016021	CC	integral component of membrane
Novel.12209	GO:0016021	CC	integral component of membrane
Novel.12230	GO:0048306	MF	calcium-dependent protein binding
Novel.12230	GO:0005509	MF	calcium ion binding
Novel.12230	GO:0042127	BP	regulation of cell proliferation
Novel.12398	GO:0016021	CC	integral component of membrane
Novel.12398	GO:0005216	MF	ion channel activity
Novel.12398	GO:0034220	BP	ion transmembrane transport
Novel.12408	GO:0016021	CC	integral component of membrane
Novel.12472	GO:0003676	MF	nucleic acid binding
Novel.12562	GO:0051414	BP	response to cortisol
Novel.12562	GO:0042538	BP	hyperosmotic salinity response
Novel.12562	GO:0060416	BP	response to growth hormone
Novel.12562	GO:0034220	BP	ion transmembrane transport
Novel.12562	GO:0051117	MF	ATPase binding
Novel.12562	GO:0005623	CC	cell
Novel.12562	GO:0016021	CC	integral component of membrane
Novel.12562	GO:0005216	MF	ion channel activity
Novel.12594	GO:0042742	BP	defense response to bacterium
Novel.12594	GO:0006879	BP	cellular iron ion homeostasis
Novel.12594	GO:0005623	CC	cell
Novel.12594	GO:0005576	CC	extracellular region
Novel.12594	GO:0005179	MF	hormone activity
Novel.127	GO:0004190	MF	aspartic-type endopeptidase activity
Novel.127	GO:0006508	BP	proteolysis
Novel.12942	GO:0006259	BP	DNA metabolic process
Novel.12942	GO:0006351	BP	transcription, DNA-templated
Novel.13247	GO:0016021	CC	integral component of membrane
Novel.13451	GO:0003746	MF	translation elongation factor activity
Novel.13451	GO:0006414	BP	translational elongation
Novel.13451	GO:0005737	CC	cytoplasm
Novel.13451	GO:0005634	CC	nucleus
Novel.13505	GO:0003676	MF	nucleic acid binding
Novel.13505	GO:0046872	MF	metal ion binding
Novel.1356	GO:0043395	MF	heparan sulfate proteoglycan binding
Novel.1356	GO:0090090	BP	negative regulation of canonical Wnt signaling pathway
Novel.1356	GO:0042074	BP	cell migration involved in gastrulation
Novel.1356	GO:0005886	CC	plasma membrane
Novel.1356	GO:0031225	CC	anchored component of membrane
Novel.13611	GO:0005737	CC	cytoplasm
Novel.13611	GO:0040007	BP	growth
Novel.13616	GO:0008270	MF	zinc ion binding
Novel.13616	GO:0016021	CC	integral component of membrane
Novel.13670	GO:0016021	CC	integral component of membrane
Novel.13695	GO:0016787	MF	hydrolase activity
Novel.13935	GO:0005525	MF	GTP binding
Novel.13984	GO:0043065	BP	positive regulation of apoptotic process
Novel.13984	GO:0045742	BP	positive regulation of epidermal growth factor receptor signaling pathway
Novel.13984	GO:0042769	BP	DNA damage response, detection of DNA damage
Novel.13984	GO:0036297	BP	interstrand cross-link repair
Novel.13984	GO:0005978	BP	glycogen biosynthetic process
Novel.13984	GO:0090263	BP	positive regulation of canonical Wnt signaling pathway
Novel.13984	GO:0030512	BP	negative regulation of transforming growth factor beta receptor signaling pathway
Novel.13984	GO:0006297	BP	nucleotide-excision repair, DNA gap filling
Novel.13984	GO:0006283	BP	transcription-coupled nucleotide-excision repair
Novel.13984	GO:0070911	BP	global genome nucleotide-excision repair
Novel.13984	GO:0010939	BP	regulation of necrotic cell death
Novel.13984	GO:0006977	BP	DNA damage response, signal transduction by p53 class mediator resulting in cell cycle arrest
Novel.13984	GO:0005829	CC	cytosol
Novel.13984	GO:0002223	BP	stimulatory C-type lectin receptor signaling pathway
Novel.13984	GO:0005654	CC	nucleoplasm
Novel.13984	GO:0038128	BP	ERBB2 signaling pathway
Novel.13984	GO:0005615	CC	extracellular space
Novel.13984	GO:0016236	BP	macroautophagy
Novel.13984	GO:0043123	BP	positive regulation of I-kappaB kinase/NF-kappaB signaling
Novel.13984	GO:0010803	BP	regulation of tumor necrosis factor-mediated signaling pathway
Novel.13984	GO:0002020	MF	protease binding
Novel.13984	GO:0061418	BP	regulation of transcription from RNA polymerase II promoter in response to hypoxia
Novel.13984	GO:0038061	BP	NIK/NF-kappaB signaling
Novel.13984	GO:0007254	BP	JNK cascade
Novel.13984	GO:1901796	BP	regulation of signal transduction by p53 class mediator
Novel.13984	GO:0075733	BP	intracellular transport of virus
Novel.13984	GO:0045944	BP	positive regulation of transcription by RNA polymerase II
Novel.13984	GO:0000715	BP	nucleotide-excision repair, DNA damage recognition
Novel.13984	GO:0006294	BP	nucleotide-excision repair, preincision complex assembly
Novel.13984	GO:0007219	BP	Notch signaling pathway
Novel.13984	GO:0002755	BP	MyD88-dependent toll-like receptor signaling pathway
Novel.13984	GO:0005886	CC	plasma membrane
Novel.13984	GO:0090090	BP	negative regulation of canonical Wnt signaling pathway
Novel.13984	GO:0070062	CC	extracellular exosome
Novel.13984	GO:0060071	BP	Wnt signaling pathway, planar cell polarity pathway
Novel.13984	GO:0034220	BP	ion transmembrane transport
Novel.13984	GO:0031145	BP	anaphase-promoting complex-dependent catabolic process
Novel.13984	GO:0042059	BP	negative regulation of epidermal growth factor receptor signaling pathway
Novel.13984	GO:0043488	BP	regulation of mRNA stability
Novel.13984	GO:0006296	BP	nucleotide-excision repair, DNA incision, 5'-to lesion
Novel.13984	GO:0051092	BP	positive regulation of NF-kappaB transcription factor activity
Novel.13984	GO:0070423	BP	nucleotide-binding oligomerization domain containing signaling pathway
Novel.13984	GO:0010008	CC	endosome membrane
Novel.13984	GO:0000122	BP	negative regulation of transcription by RNA polymerase II
Novel.13984	GO:0000717	BP	nucleotide-excision repair, DNA duplex unwinding
Novel.13984	GO:0032480	BP	negative regulation of type I interferon production
Novel.13984	GO:0038095	BP	Fc-epsilon receptor signaling pathway
Novel.13984	GO:0042276	BP	error-prone translesion synthesis
Novel.13984	GO:0035666	BP	TRIF-dependent toll-like receptor signaling pathway
Novel.13984	GO:0050852	BP	T cell receptor signaling pathway
Novel.13984	GO:0030666	CC	endocytic vesicle membrane
Novel.13984	GO:0000187	BP	activation of MAPK activity
Novel.13984	GO:0000086	BP	G2/M transition of mitotic cell cycle
Novel.13984	GO:0043066	BP	negative regulation of apoptotic process
Novel.13984	GO:0008543	BP	fibroblast growth factor receptor signaling pathway
Novel.13984	GO:0070987	BP	error-free translesion synthesis
Novel.13984	GO:0000209	BP	protein polyubiquitination
Novel.13984	GO:0019068	BP	virion assembly
Novel.13984	GO:0016197	BP	endosomal transport
Novel.14045	GO:0003964	MF	RNA-directed DNA polymerase activity
Novel.14045	GO:0003723	MF	RNA binding
Novel.14045	GO:0006278	BP	RNA-dependent DNA biosynthetic process
Novel.14052	GO:0003676	MF	nucleic acid binding
Novel.14104	GO:0006811	BP	ion transport
Novel.14104	GO:0016740	MF	transferase activity
Novel.14104	GO:0007165	BP	signal transduction
Novel.14440	GO:0016020	CC	membrane
Novel.1449	GO:0003964	MF	RNA-directed DNA polymerase activity
Novel.1449	GO:0006278	BP	RNA-dependent DNA biosynthetic process
Novel.1455	GO:0004190	MF	aspartic-type endopeptidase activity
Novel.1455	GO:0006508	BP	proteolysis
Novel.15014	GO:0016021	CC	integral component of membrane
Novel.15018	GO:0003964	MF	RNA-directed DNA polymerase activity
Novel.15018	GO:0006278	BP	RNA-dependent DNA biosynthetic process
Novel.15189	GO:0016021	CC	integral component of membrane
Novel.15227	GO:0004523	MF	RNA-DNA hybrid ribonuclease activity
Novel.15227	GO:0003676	MF	nucleic acid binding
Novel.15227	GO:0090502	BP	RNA phosphodiester bond hydrolysis, endonucleolytic
Novel.15227	GO:0015074	BP	DNA integration
Novel.15246	GO:0042981	BP	regulation of apoptotic process
Novel.15246	GO:0005524	MF	ATP binding
Novel.15246	GO:0008270	MF	zinc ion binding
Novel.15251	GO:0007165	BP	signal transduction
Novel.15390	GO:0016021	CC	integral component of membrane
Novel.15545	GO:0016021	CC	integral component of membrane
Novel.15570	GO:0003964	MF	RNA-directed DNA polymerase activity
Novel.15570	GO:0006278	BP	RNA-dependent DNA biosynthetic process
Novel.1574	GO:0008270	MF	zinc ion binding
Novel.1574	GO:0016874	MF	ligase activity
Novel.1574	GO:0005622	CC	intracellular
Novel.16026	GO:0046872	MF	metal ion binding
Novel.16026	GO:0003676	MF	nucleic acid binding
Novel.16026	GO:0015074	BP	DNA integration
Novel.16084	GO:0005201	MF	extracellular matrix structural constituent
Novel.16084	GO:0005581	CC	collagen trimer
Novel.16084	GO:0003824	MF	catalytic activity
Novel.16098	GO:0003677	MF	DNA binding
Novel.16098	GO:0015074	BP	DNA integration
Novel.16098	GO:0006310	BP	DNA recombination
Novel.16220	GO:0005509	MF	calcium ion binding
Novel.16220	GO:0003824	MF	catalytic activity
Novel.16221	GO:0016021	CC	integral component of membrane
Novel.16558	GO:0042128	BP	nitrate assimilation
Novel.16558	GO:0051537	MF	2 iron, 2 sulfur cluster binding
Novel.16558	GO:0055114	BP	oxidation-reduction process
Novel.16558	GO:0008942	MF	nitrite reductase [NAD(P)H] activity
Novel.16882	GO:0006420	BP	arginyl-tRNA aminoacylation
Novel.16882	GO:0005524	MF	ATP binding
Novel.16882	GO:0004814	MF	arginine-tRNA ligase activity
Novel.17018	GO:0016021	CC	integral component of membrane
Novel.17238	GO:0003964	MF	RNA-directed DNA polymerase activity
Novel.17238	GO:0006278	BP	RNA-dependent DNA biosynthetic process
Novel.17250	GO:0003964	MF	RNA-directed DNA polymerase activity
Novel.17250	GO:0003723	MF	RNA binding
Novel.17250	GO:0006278	BP	RNA-dependent DNA biosynthetic process
Novel.17483	GO:0006420	BP	arginyl-tRNA aminoacylation
Novel.17483	GO:0046872	MF	metal ion binding
Novel.17483	GO:0005524	MF	ATP binding
Novel.17483	GO:0004814	MF	arginine-tRNA ligase activity
Novel.17591	GO:0004383	MF	guanylate cyclase activity
Novel.17591	GO:0004672	MF	protein kinase activity
Novel.17591	GO:0000786	CC	nucleosome
Novel.17591	GO:0006468	BP	protein phosphorylation
Novel.17591	GO:0005096	MF	GTPase activator activity
Novel.17591	GO:0003677	MF	DNA binding
Novel.17591	GO:0016021	CC	integral component of membrane
Novel.17591	GO:0006182	BP	cGMP biosynthetic process
Novel.17591	GO:0007399	BP	nervous system development
Novel.17591	GO:0043547	BP	positive regulation of GTPase activity
Novel.17591	GO:0006334	BP	nucleosome assembly
Novel.17591	GO:0005524	MF	ATP binding
Novel.17591	GO:0035556	BP	intracellular signal transduction
Novel.17615	GO:0005524	MF	ATP binding
Novel.17615	GO:0008270	MF	zinc ion binding
Novel.17616	GO:0005524	MF	ATP binding
Novel.17616	GO:0008270	MF	zinc ion binding
Novel.17617	GO:0005524	MF	ATP binding
Novel.17617	GO:0008270	MF	zinc ion binding
Novel.17618	GO:0005524	MF	ATP binding
Novel.17618	GO:0008270	MF	zinc ion binding
Novel.17635	GO:0016491	MF	oxidoreductase activity
Novel.17635	GO:0055114	BP	oxidation-reduction process
Novel.17961	GO:0007165	BP	signal transduction
Novel.17961	GO:0005509	MF	calcium ion binding
Novel.17990	GO:0016021	CC	integral component of membrane
Novel.18092	GO:0016021	CC	integral component of membrane
Novel.18092	GO:0043065	BP	positive regulation of apoptotic process
Novel.18287	GO:0010605	BP	negative regulation of macromolecule metabolic process
Novel.18287	GO:0080090	BP	regulation of primary metabolic process
Novel.18287	GO:0044260	BP	cellular macromolecule metabolic process
Novel.18287	GO:0031324	BP	negative regulation of cellular metabolic process
Novel.18287	GO:0044424	CC	intracellular part
Novel.18294	GO:0008270	MF	zinc ion binding
Novel.18294	GO:0005622	CC	intracellular
Novel.18580	GO:0016491	MF	oxidoreductase activity
Novel.18580	GO:0055114	BP	oxidation-reduction process
Novel.18604	GO:0004725	MF	protein tyrosine phosphatase activity
Novel.18604	GO:0016021	CC	integral component of membrane
Novel.18604	GO:0035335	BP	peptidyl-tyrosine dephosphorylation
Novel.18640	GO:0004383	MF	guanylate cyclase activity
Novel.18640	GO:0004672	MF	protein kinase activity
Novel.18640	GO:0000786	CC	nucleosome
Novel.18640	GO:0006468	BP	protein phosphorylation
Novel.18640	GO:0003677	MF	DNA binding
Novel.18640	GO:0016021	CC	integral component of membrane
Novel.18640	GO:0006182	BP	cGMP biosynthetic process
Novel.18640	GO:0007399	BP	nervous system development
Novel.18640	GO:0006334	BP	nucleosome assembly
Novel.18640	GO:0005524	MF	ATP binding
Novel.18640	GO:0035556	BP	intracellular signal transduction
Novel.18822	GO:0016021	CC	integral component of membrane
Novel.19448	GO:0030117	CC	membrane coat
Novel.19448	GO:0008565	MF	protein transporter activity
Novel.19448	GO:0016192	BP	vesicle-mediated transport
Novel.19448	GO:0006886	BP	intracellular protein transport
Novel.19448	GO:0016021	CC	integral component of membrane
Novel.19518	GO:0003964	MF	RNA-directed DNA polymerase activity
Novel.19518	GO:0006278	BP	RNA-dependent DNA biosynthetic process
Novel.19531	GO:0042981	BP	regulation of apoptotic process
Novel.19531	GO:0005524	MF	ATP binding
Novel.19531	GO:0008270	MF	zinc ion binding
Novel.19532	GO:0005524	MF	ATP binding
Novel.19532	GO:0008270	MF	zinc ion binding
Novel.19549	GO:0030334	BP	regulation of cell migration
Novel.19549	GO:0007155	BP	cell adhesion
Novel.19549	GO:0005178	MF	integrin binding
Novel.19798	GO:0016021	CC	integral component of membrane
Novel.19798	GO:0005576	CC	extracellular region
Novel.19798	GO:0045087	BP	innate immune response
Novel.19798	GO:0042742	BP	defense response to bacterium
Novel.1988	GO:0005524	MF	ATP binding
Novel.2007	GO:0016021	CC	integral component of membrane
Novel.20217	GO:0016020	CC	membrane
Novel.20217	GO:0009987	BP	cellular process
Novel.20217	GO:0002376	BP	immune system process
Novel.20230	GO:0016021	CC	integral component of membrane
Novel.20257	GO:0031047	BP	gene silencing by RNA
Novel.20257	GO:0005654	CC	nucleoplasm
Novel.20257	GO:0042393	MF	histone binding
Novel.20257	GO:0006352	BP	DNA-templated transcription, initiation
Novel.20257	GO:0045815	BP	positive regulation of gene expression, epigenetic
Novel.20257	GO:0000183	BP	chromatin silencing at rDNA
Novel.20257	GO:0016020	CC	membrane
Novel.20257	GO:0000784	CC	nuclear chromosome, telomeric region
Novel.20257	GO:1904837	BP	beta-catenin-TCF complex assembly
Novel.20257	GO:0006303	BP	double-strand break repair via nonhomologous end joining
Novel.20257	GO:0051290	BP	protein heterotetramerization
Novel.20257	GO:0044267	BP	cellular protein metabolic process
Novel.20257	GO:0006335	BP	DNA replication-dependent nucleosome assembly
Novel.20257	GO:0000786	CC	nucleosome
Novel.20257	GO:0046982	MF	protein heterodimerization activity
Novel.20257	GO:0019904	MF	protein domain specific binding
Novel.20257	GO:0016233	BP	telomere capping
Novel.20257	GO:0045653	BP	negative regulation of megakaryocyte differentiation
Novel.20257	GO:0003677	MF	DNA binding
Novel.20257	GO:0070062	CC	extracellular exosome
Novel.20257	GO:0034080	BP	CENP-A containing nucleosome assembly
Novel.20294	GO:0005524	MF	ATP binding
Novel.20294	GO:0008270	MF	zinc ion binding
Novel.20295	GO:0005524	MF	ATP binding
Novel.20319	GO:0005524	MF	ATP binding
Novel.20319	GO:0008270	MF	zinc ion binding
Novel.20320	GO:0005737	CC	cytoplasm
Novel.20320	GO:0015631	MF	tubulin binding
Novel.20320	GO:0005524	MF	ATP binding
Novel.20320	GO:0005874	CC	microtubule
Novel.20345	GO:0016021	CC	integral component of membrane
Novel.20383	GO:0006955	BP	immune response
Novel.20383	GO:0005576	CC	extracellular region
Novel.20383	GO:0060326	BP	cell chemotaxis
Novel.20383	GO:0008009	MF	chemokine activity
Novel.20390	GO:0003964	MF	RNA-directed DNA polymerase activity
Novel.20390	GO:0006278	BP	RNA-dependent DNA biosynthetic process
Novel.204	GO:0034237	MF	protein kinase A regulatory subunit binding
Novel.20492	GO:0030246	MF	carbohydrate binding
Novel.20713	GO:0016021	CC	integral component of membrane
Novel.20925	GO:0070588	BP	calcium ion transmembrane transport
Novel.20925	GO:0003964	MF	RNA-directed DNA polymerase activity
Novel.20925	GO:0005245	MF	voltage-gated calcium channel activity
Novel.20925	GO:0006278	BP	RNA-dependent DNA biosynthetic process
Novel.20925	GO:0005891	CC	voltage-gated calcium channel complex
Novel.20930	GO:0016310	BP	phosphorylation
Novel.20930	GO:0004672	MF	protein kinase activity
Novel.20930	GO:0000166	MF	nucleotide binding
Novel.20932	GO:0016740	MF	transferase activity
Novel.20932	GO:0008152	BP	metabolic process
Novel.21027	GO:0016021	CC	integral component of membrane
Novel.21027	GO:0016192	BP	vesicle-mediated transport
Novel.21199	GO:0016020	CC	membrane
Novel.21202	GO:0016021	CC	integral component of membrane
Novel.21202	GO:0007186	BP	G protein-coupled receptor signaling pathway
Novel.21202	GO:0004930	MF	G protein-coupled receptor activity
Novel.21215	GO:0005096	MF	GTPase activator activity
Novel.21215	GO:0051056	BP	regulation of small GTPase mediated signal transduction
Novel.21215	GO:0043547	BP	positive regulation of GTPase activity
Novel.2124	GO:0016787	MF	hydrolase activity
Novel.2124	GO:0016021	CC	integral component of membrane
Novel.21398	GO:0006468	BP	protein phosphorylation
Novel.21398	GO:0005524	MF	ATP binding
Novel.21398	GO:0004674	MF	protein serine/threonine kinase activity
Novel.21399	GO:0006468	BP	protein phosphorylation
Novel.21399	GO:0005524	MF	ATP binding
Novel.21399	GO:0004674	MF	protein serine/threonine kinase activity
Novel.21485	GO:0016020	CC	membrane
Novel.2176	GO:0016021	CC	integral component of membrane
Novel.2178	GO:0006420	BP	arginyl-tRNA aminoacylation
Novel.2178	GO:0005524	MF	ATP binding
Novel.2178	GO:0004814	MF	arginine-tRNA ligase activity
Novel.2178	GO:0016020	CC	membrane
Novel.21805	GO:0005667	CC	transcription factor complex
Novel.21805	GO:0006355	BP	regulation of transcription, DNA-templated
Novel.21805	GO:0003677	MF	DNA binding
Novel.21805	GO:0007179	BP	transforming growth factor beta receptor signaling pathway
Novel.21805	GO:0005737	CC	cytoplasm
Novel.21805	GO:0003700	MF	DNA-binding transcription factor activity
Novel.21805	GO:0005634	CC	nucleus
Novel.21814	GO:0004222	MF	metalloendopeptidase activity
Novel.21814	GO:0007229	BP	integrin-mediated signaling pathway
Novel.21814	GO:0016021	CC	integral component of membrane
Novel.21814	GO:0006508	BP	proteolysis
Novel.21814	GO:0008270	MF	zinc ion binding
Novel.21840	GO:0003676	MF	nucleic acid binding
Novel.21841	GO:0034220	BP	ion transmembrane transport
Novel.21841	GO:0009987	BP	cellular process
Novel.21841	GO:0006813	BP	potassium ion transport
Novel.21841	GO:0016020	CC	membrane
Novel.21841	GO:0005216	MF	ion channel activity
Novel.21846	GO:0016021	CC	integral component of membrane
Novel.21848	GO:0042981	BP	regulation of apoptotic process
Novel.21848	GO:0005524	MF	ATP binding
Novel.21848	GO:0008270	MF	zinc ion binding
Novel.21849	GO:0042981	BP	regulation of apoptotic process
Novel.21849	GO:0005524	MF	ATP binding
Novel.21849	GO:0008270	MF	zinc ion binding
Novel.21891	GO:0016021	CC	integral component of membrane
Novel.21891	GO:0030246	MF	carbohydrate binding
Novel.21898	GO:0016021	CC	integral component of membrane
Novel.21907	GO:0070008	MF	serine-type exopeptidase activity
Novel.21907	GO:0006508	BP	proteolysis
Novel.21907	GO:0004252	MF	serine-type endopeptidase activity
Novel.21910	GO:0005975	BP	carbohydrate metabolic process
Novel.21910	GO:0004553	MF	hydrolase activity, hydrolyzing O-glycosyl compounds
Novel.21918	GO:0003676	MF	nucleic acid binding
Novel.21918	GO:0046872	MF	metal ion binding
Novel.21919	GO:0003676	MF	nucleic acid binding
Novel.21919	GO:0046872	MF	metal ion binding
Novel.21924	GO:0003964	MF	RNA-directed DNA polymerase activity
Novel.21924	GO:0042254	BP	ribosome biogenesis
Novel.21924	GO:0019013	CC	viral nucleocapsid
Novel.21924	GO:0001522	BP	pseudouridine synthesis
Novel.21924	GO:0006278	BP	RNA-dependent DNA biosynthetic process
Novel.21945	GO:0004519	MF	endonuclease activity
Novel.21945	GO:0003964	MF	RNA-directed DNA polymerase activity
Novel.21945	GO:0090305	BP	nucleic acid phosphodiester bond hydrolysis
Novel.21945	GO:0006278	BP	RNA-dependent DNA biosynthetic process
Novel.21954	GO:0008152	BP	metabolic process
Novel.21954	GO:0003824	MF	catalytic activity
Novel.21962	GO:0005524	MF	ATP binding
Novel.22046	GO:0005524	MF	ATP binding
Novel.22047	GO:0005737	CC	cytoplasm
Novel.22047	GO:0004930	MF	G protein-coupled receptor activity
Novel.22047	GO:0005525	MF	GTP binding
Novel.22047	GO:0007186	BP	G protein-coupled receptor signaling pathway
Novel.22047	GO:0016021	CC	integral component of membrane
Novel.22047	GO:0003924	MF	GTPase activity
Novel.22080	GO:0030127	CC	COPII vesicle coat
Novel.22080	GO:0006886	BP	intracellular protein transport
Novel.22080	GO:0006888	BP	ER to Golgi vesicle-mediated transport
Novel.22080	GO:0008270	MF	zinc ion binding
Novel.22196	GO:0005524	MF	ATP binding
Novel.22196	GO:0008270	MF	zinc ion binding
Novel.22220	GO:0006313	BP	transposition, DNA-mediated
Novel.22220	GO:0004803	MF	transposase activity
Novel.22229	GO:0005524	MF	ATP binding
Novel.22232	GO:0008270	MF	zinc ion binding
Novel.22232	GO:0003676	MF	nucleic acid binding
Novel.22233	GO:0005739	CC	mitochondrion
Novel.22233	GO:0009107	BP	lipoate biosynthetic process
Novel.22233	GO:0051539	MF	4 iron, 4 sulfur cluster binding
Novel.22233	GO:0009249	BP	protein lipoylation
Novel.22233	GO:0016992	MF	lipoate synthase activity
Novel.22234	GO:0016296	MF	palmitoyl-[acyl-carrier-protein] hydrolase activity
Novel.22234	GO:0004314	MF	[acyl-carrier-protein] S-malonyltransferase activity
Novel.22234	GO:0004319	MF	enoyl-[acyl-carrier-protein] reductase (NADPH, B-specific) activity
Novel.22234	GO:0004313	MF	[acyl-carrier-protein] S-acetyltransferase activity
Novel.22234	GO:0004320	MF	oleoyl-[acyl-carrier-protein] hydrolase activity
Novel.22234	GO:0004316	MF	3-oxoacyl-[acyl-carrier-protein] reductase (NADPH) activity
Novel.22234	GO:0004315	MF	3-oxoacyl-[acyl-carrier-protein] synthase activity
Novel.22234	GO:0016295	MF	myristoyl-[acyl-carrier-protein] hydrolase activity
Novel.22234	GO:0009058	BP	biosynthetic process
Novel.22234	GO:0004317	MF	3-hydroxypalmitoyl-[acyl-carrier-protein] dehydratase activity
Novel.22234	GO:0031177	MF	phosphopantetheine binding
Novel.22234	GO:0055114	BP	oxidation-reduction process
Novel.22240	GO:0016021	CC	integral component of membrane
Novel.22242	GO:0005885	CC	Arp2/3 protein complex
Novel.22242	GO:0008270	MF	zinc ion binding
Novel.22242	GO:0003676	MF	nucleic acid binding
Novel.22242	GO:0034314	BP	Arp2/3 complex-mediated actin nucleation
Novel.22242	GO:0005524	MF	ATP binding
Novel.22247	GO:0042981	BP	regulation of apoptotic process
Novel.22247	GO:0005524	MF	ATP binding
Novel.22247	GO:0008270	MF	zinc ion binding
Novel.22248	GO:0003964	MF	RNA-directed DNA polymerase activity
Novel.22248	GO:0006278	BP	RNA-dependent DNA biosynthetic process
Novel.22254	GO:0016021	CC	integral component of membrane
Novel.22266	GO:0016301	MF	kinase activity
Novel.22266	GO:0016310	BP	phosphorylation
Novel.22268	GO:1901363	MF	heterocyclic compound binding
Novel.22268	GO:0097159	MF	organic cyclic compound binding
Novel.22272	GO:0008536	MF	Ran GTPase binding
Novel.22272	GO:0005622	CC	intracellular
Novel.22272	GO:0006886	BP	intracellular protein transport
Novel.22279	GO:0005524	MF	ATP binding
Novel.22286	GO:0016757	MF	transferase activity, transferring glycosyl groups
Novel.22286	GO:0005975	BP	carbohydrate metabolic process
Novel.22296	GO:0005737	CC	cytoplasm
Novel.22296	GO:0009086	BP	methionine biosynthetic process
Novel.22296	GO:0047150	MF	betaine-homocysteine S-methyltransferase activity
Novel.22296	GO:0032259	BP	methylation
Novel.22296	GO:0008270	MF	zinc ion binding
Novel.22300	GO:0016021	CC	integral component of membrane
Novel.22309	GO:0016021	CC	integral component of membrane
Novel.22309	GO:0044423	CC	virion part
Novel.22311	GO:0018149	BP	peptide cross-linking
Novel.22311	GO:0046872	MF	metal ion binding
Novel.22311	GO:0003810	MF	protein-glutamine gamma-glutamyltransferase activity
Novel.22313	GO:0016021	CC	integral component of membrane
Novel.22319	GO:0005737	CC	cytoplasm
Novel.22319	GO:0004930	MF	G protein-coupled receptor activity
Novel.22319	GO:0005525	MF	GTP binding
Novel.22319	GO:0007186	BP	G protein-coupled receptor signaling pathway
Novel.22319	GO:0016021	CC	integral component of membrane
Novel.22319	GO:0003924	MF	GTPase activity
Novel.22331	GO:0009987	BP	cellular process
Novel.22331	GO:0005488	MF	binding
Novel.22332	GO:0004523	MF	RNA-DNA hybrid ribonuclease activity
Novel.22332	GO:0003676	MF	nucleic acid binding
Novel.22332	GO:0090502	BP	RNA phosphodiester bond hydrolysis, endonucleolytic
Novel.22333	GO:0004523	MF	RNA-DNA hybrid ribonuclease activity
Novel.22333	GO:0003676	MF	nucleic acid binding
Novel.22333	GO:0090502	BP	RNA phosphodiester bond hydrolysis, endonucleolytic
Novel.22334	GO:0016021	CC	integral component of membrane
Novel.22389	GO:0016021	CC	integral component of membrane
Novel.22393	GO:0004383	MF	guanylate cyclase activity
Novel.22393	GO:0004672	MF	protein kinase activity
Novel.22393	GO:0000786	CC	nucleosome
Novel.22393	GO:0006468	BP	protein phosphorylation
Novel.22393	GO:0005096	MF	GTPase activator activity
Novel.22393	GO:0003677	MF	DNA binding
Novel.22393	GO:0016021	CC	integral component of membrane
Novel.22393	GO:0006182	BP	cGMP biosynthetic process
Novel.22393	GO:0007399	BP	nervous system development
Novel.22393	GO:0043547	BP	positive regulation of GTPase activity
Novel.22393	GO:0006334	BP	nucleosome assembly
Novel.22393	GO:0005524	MF	ATP binding
Novel.22393	GO:0035556	BP	intracellular signal transduction
Novel.22418	GO:0003950	MF	NAD+ ADP-ribosyltransferase activity
Novel.22419	GO:0032587	CC	ruffle membrane
Novel.22419	GO:0019901	MF	protein kinase binding
Novel.22419	GO:0003746	MF	translation elongation factor activity
Novel.22419	GO:0098574	CC	cytoplasmic side of lysosomal membrane
Novel.22419	GO:0005615	CC	extracellular space
Novel.22419	GO:0006414	BP	translational elongation
Novel.22419	GO:0005525	MF	GTP binding
Novel.22419	GO:0005730	CC	nucleolus
Novel.22419	GO:0005829	CC	cytosol
Novel.22419	GO:0006355	BP	regulation of transcription, DNA-templated
Novel.22419	GO:1904714	BP	regulation of chaperone-mediated autophagy
Novel.22419	GO:0005853	CC	eukaryotic translation elongation factor 1 complex
Novel.22419	GO:0000049	MF	tRNA binding
Novel.22419	GO:0070062	CC	extracellular exosome
Novel.22419	GO:0030864	CC	cortical actin cytoskeleton
Novel.22419	GO:0071364	BP	cellular response to epidermal growth factor stimulus
Novel.22419	GO:0003924	MF	GTPase activity
Novel.22420	GO:0016787	MF	hydrolase activity
Novel.22420	GO:0016021	CC	integral component of membrane
Novel.22420	GO:0003676	MF	nucleic acid binding
Novel.22420	GO:0046872	MF	metal ion binding
Novel.22421	GO:0016021	CC	integral component of membrane
Novel.22450	GO:0000166	MF	nucleotide binding
Novel.22457	GO:0003676	MF	nucleic acid binding
Novel.22457	GO:0046872	MF	metal ion binding
Novel.22458	GO:0016021	CC	integral component of membrane
Novel.22458	GO:0006839	BP	mitochondrial transport
Novel.22458	GO:0003779	MF	actin binding
Novel.22458	GO:0031966	CC	mitochondrial membrane
Novel.22521	GO:0001666	BP	response to hypoxia
Novel.22521	GO:0048565	BP	digestive tract development
Novel.22521	GO:0031017	BP	exocrine pancreas development
Novel.22521	GO:0005667	CC	transcription factor complex
Novel.22521	GO:1990402	BP	embryonic liver development
Novel.22521	GO:0014823	BP	response to activity
Novel.22521	GO:0006355	BP	regulation of transcription, DNA-templated
Novel.22521	GO:0046983	MF	protein dimerization activity
Novel.22521	GO:0043523	BP	regulation of neuron apoptotic process
Novel.22521	GO:0005737	CC	cytoplasm
Novel.22521	GO:0003700	MF	DNA-binding transcription factor activity
Novel.22521	GO:0030182	BP	neuron differentiation
Novel.22521	GO:0000976	MF	transcription regulatory region sequence-specific DNA binding
Novel.22521	GO:0005634	CC	nucleus
Novel.22522	GO:0016021	CC	integral component of membrane
Novel.22522	GO:0046872	MF	metal ion binding
Novel.22522	GO:0003676	MF	nucleic acid binding
Novel.22522	GO:0016787	MF	hydrolase activity
Novel.22523	GO:0046872	MF	metal ion binding
Novel.22523	GO:0003677	MF	DNA binding
Novel.22537	GO:0005622	CC	intracellular
Novel.22537	GO:0006508	BP	proteolysis
Novel.22537	GO:0004198	MF	calcium-dependent cysteine-type endopeptidase activity
Novel.22559	GO:0005509	MF	calcium ion binding
Novel.22559	GO:0005739	CC	mitochondrion
Novel.22559	GO:0009107	BP	lipoate biosynthetic process
Novel.22559	GO:0051539	MF	4 iron, 4 sulfur cluster binding
Novel.22559	GO:0009249	BP	protein lipoylation
Novel.22559	GO:0016992	MF	lipoate synthase activity
Novel.22570	GO:0048193	BP	Golgi vesicle transport
Novel.22570	GO:0005783	CC	endoplasmic reticulum
Novel.22571	GO:0008233	MF	peptidase activity
Novel.22571	GO:0003678	MF	DNA helicase activity
Novel.22571	GO:0090305	BP	nucleic acid phosphodiester bond hydrolysis
Novel.22571	GO:0032508	BP	DNA duplex unwinding
Novel.22571	GO:0006310	BP	DNA recombination
Novel.22571	GO:0006281	BP	DNA repair
Novel.22571	GO:0003887	MF	DNA-directed DNA polymerase activity
Novel.22571	GO:0000723	BP	telomere maintenance
Novel.22571	GO:0006260	BP	DNA replication
Novel.22571	GO:0003677	MF	DNA binding
Novel.22571	GO:0006508	BP	proteolysis
Novel.22571	GO:0008408	MF	3'-5' exonuclease activity
Novel.22571	GO:0005524	MF	ATP binding
Novel.22571	GO:0071897	BP	DNA biosynthetic process
Novel.22579	GO:0005524	MF	ATP binding
Novel.22579	GO:0008270	MF	zinc ion binding
Novel.22580	GO:0005737	CC	cytoplasm
Novel.22580	GO:0015631	MF	tubulin binding
Novel.22580	GO:0005524	MF	ATP binding
Novel.22580	GO:0008270	MF	zinc ion binding
Novel.22580	GO:0005874	CC	microtubule
Novel.22582	GO:0005634	CC	nucleus
Novel.22582	GO:0006260	BP	DNA replication
Novel.22584	GO:0003779	MF	actin binding
Novel.22584	GO:0016459	CC	myosin complex
Novel.22584	GO:0005524	MF	ATP binding
Novel.22584	GO:0003774	MF	motor activity
Novel.22586	GO:1902600	BP	proton transmembrane transport
Novel.22586	GO:0005739	CC	mitochondrion
Novel.22586	GO:0004129	MF	cytochrome-c oxidase activity
Novel.22612	GO:0016021	CC	integral component of membrane
Novel.22612	GO:0008152	BP	metabolic process
Novel.22612	GO:0015020	MF	glucuronosyltransferase activity
Novel.22615	GO:0004523	MF	RNA-DNA hybrid ribonuclease activity
Novel.22615	GO:0003676	MF	nucleic acid binding
Novel.22615	GO:0090502	BP	RNA phosphodiester bond hydrolysis, endonucleolytic
Novel.22616	GO:0004383	MF	guanylate cyclase activity
Novel.22616	GO:0004672	MF	protein kinase activity
Novel.22616	GO:0000786	CC	nucleosome
Novel.22616	GO:0006468	BP	protein phosphorylation
Novel.22616	GO:0005096	MF	GTPase activator activity
Novel.22616	GO:0003677	MF	DNA binding
Novel.22616	GO:0016021	CC	integral component of membrane
Novel.22616	GO:0006182	BP	cGMP biosynthetic process
Novel.22616	GO:0007399	BP	nervous system development
Novel.22616	GO:0043547	BP	positive regulation of GTPase activity
Novel.22616	GO:0006334	BP	nucleosome assembly
Novel.22616	GO:0005524	MF	ATP binding
Novel.22616	GO:0035556	BP	intracellular signal transduction
Novel.22685	GO:0003676	MF	nucleic acid binding
Novel.22685	GO:0015074	BP	DNA integration
Novel.22719	GO:0005524	MF	ATP binding
Novel.22725	GO:0005524	MF	ATP binding
Novel.22725	GO:0008270	MF	zinc ion binding
Novel.22726	GO:0005525	MF	GTP binding
Novel.22728	GO:0016021	CC	integral component of membrane
Novel.22732	GO:0003779	MF	actin binding
Novel.22732	GO:0016459	CC	myosin complex
Novel.22732	GO:0005524	MF	ATP binding
Novel.22732	GO:0003774	MF	motor activity
Novel.22746	GO:0010466	BP	negative regulation of peptidase activity
Novel.22746	GO:0004866	MF	endopeptidase inhibitor activity
Novel.22786	GO:0005615	CC	extracellular space
Novel.22786	GO:0010951	BP	negative regulation of endopeptidase activity
Novel.22786	GO:0004866	MF	endopeptidase inhibitor activity
Novel.22796	GO:0004930	MF	G protein-coupled receptor activity
Novel.22796	GO:0007602	BP	phototransduction
Novel.22796	GO:0018298	BP	protein-chromophore linkage
Novel.22796	GO:0007186	BP	G protein-coupled receptor signaling pathway
Novel.22796	GO:0009881	MF	photoreceptor activity
Novel.22796	GO:0007601	BP	visual perception
Novel.22796	GO:0016021	CC	integral component of membrane
Novel.22798	GO:0003676	MF	nucleic acid binding
Novel.22798	GO:0005524	MF	ATP binding
Novel.22798	GO:0004386	MF	helicase activity
Novel.22801	GO:0005524	MF	ATP binding
Novel.22801	GO:0008270	MF	zinc ion binding
Novel.22802	GO:0007268	BP	chemical synaptic transmission
Novel.22802	GO:0005545	MF	1-phosphatidylinositol binding
Novel.22802	GO:0005886	CC	plasma membrane
Novel.22802	GO:0030276	MF	clathrin binding
Novel.22802	GO:0030136	CC	clathrin-coated vesicle
Novel.22802	GO:0048268	BP	clathrin coat assembly
Novel.22802	GO:0005905	CC	clathrin-coated pit
Novel.22807	GO:0005524	MF	ATP binding
Novel.22807	GO:0008270	MF	zinc ion binding
Novel.22811	GO:0005524	MF	ATP binding
Novel.22811	GO:0008270	MF	zinc ion binding
Novel.22817	GO:0005524	MF	ATP binding
Novel.22817	GO:0008270	MF	zinc ion binding
Novel.22828	GO:0003964	MF	RNA-directed DNA polymerase activity
Novel.22828	GO:0006278	BP	RNA-dependent DNA biosynthetic process
Novel.22829	GO:0003677	MF	DNA binding
Novel.22829	GO:0015074	BP	DNA integration
Novel.22829	GO:0006310	BP	DNA recombination
Novel.22831	GO:0004386	MF	helicase activity
Novel.22831	GO:0005524	MF	ATP binding
Novel.22831	GO:0006310	BP	DNA recombination
Novel.22831	GO:0006281	BP	DNA repair
Novel.22834	GO:0003676	MF	nucleic acid binding
Novel.22834	GO:0046872	MF	metal ion binding
Novel.22839	GO:0005524	MF	ATP binding
Novel.22839	GO:0008270	MF	zinc ion binding
Novel.22858	GO:0004111	MF	creatine kinase activity
Novel.22858	GO:0030033	BP	microvillus assembly
Novel.22858	GO:0046328	BP	regulation of JNK cascade
Novel.22858	GO:0005524	MF	ATP binding
Novel.22858	GO:0005515	MF	protein binding
Novel.22858	GO:0005737	CC	cytoplasm
Novel.22858	GO:0043066	BP	negative regulation of apoptotic process
Novel.22861	GO:0004725	MF	protein tyrosine phosphatase activity
Novel.22861	GO:0016021	CC	integral component of membrane
Novel.22861	GO:0035335	BP	peptidyl-tyrosine dephosphorylation
Novel.22877	GO:0070588	BP	calcium ion transmembrane transport
Novel.22877	GO:0003964	MF	RNA-directed DNA polymerase activity
Novel.22877	GO:0005245	MF	voltage-gated calcium channel activity
Novel.22877	GO:0006278	BP	RNA-dependent DNA biosynthetic process
Novel.22877	GO:0005891	CC	voltage-gated calcium channel complex
Novel.22895	GO:0005525	MF	GTP binding
Novel.22904	GO:0016787	MF	hydrolase activity
Novel.22907	GO:0042981	BP	regulation of apoptotic process
Novel.22907	GO:0005524	MF	ATP binding
Novel.22907	GO:0008270	MF	zinc ion binding
Novel.22915	GO:0004553	MF	hydrolase activity, hydrolyzing O-glycosyl compounds
Novel.22915	GO:0006030	BP	chitin metabolic process
Novel.22969	GO:0005044	MF	scavenger receptor activity
Novel.22969	GO:0016020	CC	membrane
Novel.22969	GO:0006898	BP	receptor-mediated endocytosis
Novel.22977	GO:0003964	MF	RNA-directed DNA polymerase activity
Novel.22977	GO:0006278	BP	RNA-dependent DNA biosynthetic process
Novel.23001	GO:0005085	MF	guanyl-nucleotide exchange factor activity
Novel.23001	GO:0005622	CC	intracellular
Novel.23001	GO:0043547	BP	positive regulation of GTPase activity
Novel.23001	GO:0007264	BP	small GTPase mediated signal transduction
Novel.23003	GO:0005622	CC	intracellular
Novel.23003	GO:0006508	BP	proteolysis
Novel.23003	GO:0004198	MF	calcium-dependent cysteine-type endopeptidase activity
Novel.23008	GO:0003676	MF	nucleic acid binding
Novel.23008	GO:0015074	BP	DNA integration
Novel.23012	GO:0006355	BP	regulation of transcription, DNA-templated
Novel.23012	GO:0003700	MF	DNA-binding transcription factor activity
Novel.23012	GO:0005525	MF	GTP binding
Novel.23015	GO:0016021	CC	integral component of membrane
Novel.23021	GO:0016021	CC	integral component of membrane
Novel.23021	GO:0007156	BP	homophilic cell adhesion via plasma membrane adhesion molecules
Novel.23021	GO:0005509	MF	calcium ion binding
Novel.23021	GO:0005886	CC	plasma membrane
Novel.23024	GO:0003735	MF	structural constituent of ribosome
Novel.23024	GO:0006810	BP	transport
Novel.23024	GO:0016021	CC	integral component of membrane
Novel.23024	GO:0006412	BP	translation
Novel.23033	GO:0016020	CC	membrane
Novel.23034	GO:0016021	CC	integral component of membrane
Novel.23035	GO:0006813	BP	potassium ion transport
Novel.23035	GO:0005890	CC	sodium:potassium-exchanging ATPase complex
Novel.23035	GO:0006814	BP	sodium ion transport
Novel.23036	GO:0003676	MF	nucleic acid binding
Novel.23036	GO:0015074	BP	DNA integration
Novel.23040	GO:0005524	MF	ATP binding
Novel.23040	GO:0008270	MF	zinc ion binding
Novel.23046	GO:0003676	MF	nucleic acid binding
Novel.23046	GO:0006508	BP	proteolysis
Novel.23046	GO:0004190	MF	aspartic-type endopeptidase activity
Novel.23047	GO:0016021	CC	integral component of membrane
Novel.23047	GO:0008270	MF	zinc ion binding
Novel.23047	GO:0016525	BP	negative regulation of angiogenesis
Novel.23047	GO:0004930	MF	G protein-coupled receptor activity
Novel.23047	GO:0007166	BP	cell surface receptor signaling pathway
Novel.23047	GO:0007186	BP	G protein-coupled receptor signaling pathway
Novel.23057	GO:0016021	CC	integral component of membrane
Novel.23060	GO:0004523	MF	RNA-DNA hybrid ribonuclease activity
Novel.23060	GO:0003676	MF	nucleic acid binding
Novel.23060	GO:0090502	BP	RNA phosphodiester bond hydrolysis, endonucleolytic
Novel.23060	GO:0015074	BP	DNA integration
Novel.23067	GO:0004252	MF	serine-type endopeptidase activity
Novel.23067	GO:0006508	BP	proteolysis
Novel.23073	GO:0016787	MF	hydrolase activity
Novel.23083	GO:0035556	BP	intracellular signal transduction
Novel.23083	GO:0005834	CC	heterotrimeric G-protein complex
Novel.23083	GO:0007186	BP	G protein-coupled receptor signaling pathway
Novel.23084	GO:0016021	CC	integral component of membrane
Novel.23087	GO:0016477	BP	cell migration
Novel.23087	GO:0043260	CC	laminin-11 complex
Novel.23087	GO:0022617	BP	extracellular matrix disassembly
Novel.23087	GO:0050679	BP	positive regulation of epithelial cell proliferation
Novel.23087	GO:0031581	BP	hemidesmosome assembly
Novel.23087	GO:0005606	CC	laminin-1 complex
Novel.23087	GO:0070062	CC	extracellular exosome
Novel.23087	GO:0005615	CC	extracellular space
Novel.23087	GO:0007492	BP	endoderm development
Novel.23087	GO:0034446	BP	substrate adhesion-dependent cell spreading
Novel.23087	GO:0043259	CC	laminin-10 complex
Novel.23087	GO:0005201	MF	extracellular matrix structural constituent
Novel.23102	GO:0016301	MF	kinase activity
Novel.23102	GO:0016310	BP	phosphorylation
Novel.23127	GO:0003676	MF	nucleic acid binding
Novel.23127	GO:0015074	BP	DNA integration
Novel.23132	GO:0005524	MF	ATP binding
Novel.23136	GO:0016021	CC	integral component of membrane
Novel.23136	GO:0098655	BP	cation transmembrane transport
Novel.23136	GO:0008324	MF	cation transmembrane transporter activity
Novel.23159	GO:0016021	CC	integral component of membrane
Novel.23160	GO:0016021	CC	integral component of membrane
Novel.23165	GO:0071797	CC	LUBAC complex
Novel.23165	GO:0004842	MF	ubiquitin-protein transferase activity
Novel.23165	GO:0016567	BP	protein ubiquitination
Novel.23165	GO:0008270	MF	zinc ion binding
Novel.23183	GO:0016020	CC	membrane
Novel.23198	GO:0004519	MF	endonuclease activity
Novel.23198	GO:0005488	MF	binding
Novel.23198	GO:0016779	MF	nucleotidyltransferase activity
Novel.23198	GO:0006278	BP	RNA-dependent DNA biosynthetic process
Novel.23198	GO:0032197	BP	transposition, RNA-mediated
Novel.23204	GO:0008270	MF	zinc ion binding
Novel.23204	GO:0005622	CC	intracellular
Novel.23205	GO:0008270	MF	zinc ion binding
Novel.23205	GO:0005622	CC	intracellular
Novel.23221	GO:0008270	MF	zinc ion binding
Novel.23221	GO:0005622	CC	intracellular
Novel.23222	GO:0003676	MF	nucleic acid binding
Novel.23222	GO:0046872	MF	metal ion binding
Novel.23254	GO:0090305	BP	nucleic acid phosphodiester bond hydrolysis
Novel.23254	GO:0003887	MF	DNA-directed DNA polymerase activity
Novel.23254	GO:0006260	BP	DNA replication
Novel.23254	GO:0003677	MF	DNA binding
Novel.23254	GO:0004842	MF	ubiquitin-protein transferase activity
Novel.23254	GO:0008408	MF	3'-5' exonuclease activity
Novel.23254	GO:0016567	BP	protein ubiquitination
Novel.23254	GO:0000166	MF	nucleotide binding
Novel.23254	GO:0006974	BP	cellular response to DNA damage stimulus
Novel.23254	GO:0071897	BP	DNA biosynthetic process
Novel.23256	GO:0015031	BP	protein transport
Novel.23256	GO:0016021	CC	integral component of membrane
Novel.23257	GO:0016226	BP	iron-sulfur cluster assembly
Novel.23257	GO:0097361	CC	CIA complex
Novel.23262	GO:0000166	MF	nucleotide binding
Novel.23264	GO:0003676	MF	nucleic acid binding
Novel.23264	GO:0006508	BP	proteolysis
Novel.23264	GO:0004190	MF	aspartic-type endopeptidase activity
Novel.23273	GO:0042981	BP	regulation of apoptotic process
Novel.23276	GO:0008270	MF	zinc ion binding
Novel.23291	GO:0005488	MF	binding
Novel.23291	GO:0044260	BP	cellular macromolecule metabolic process
Novel.23291	GO:0090304	BP	nucleic acid metabolic process
Novel.23306	GO:0006508	BP	proteolysis
Novel.23306	GO:0030145	MF	manganese ion binding
Novel.23306	GO:0004177	MF	aminopeptidase activity
Novel.23311	GO:0005525	MF	GTP binding
Novel.23311	GO:0031105	CC	septin complex
Novel.23313	GO:0043547	BP	positive regulation of GTPase activity
Novel.23313	GO:0005089	MF	Rho guanyl-nucleotide exchange factor activity
Novel.23313	GO:0035023	BP	regulation of Rho protein signal transduction
Novel.23326	GO:0042605	MF	peptide antigen binding
Novel.23326	GO:0016021	CC	integral component of membrane
Novel.23326	GO:0002474	BP	antigen processing and presentation of peptide antigen via MHC class I
Novel.23326	GO:0006355	BP	regulation of transcription, DNA-templated
Novel.23326	GO:0006955	BP	immune response
Novel.23326	GO:0005524	MF	ATP binding
Novel.23326	GO:0016887	MF	ATPase activity
Novel.23326	GO:0042612	CC	MHC class I protein complex
Novel.23339	GO:0006355	BP	regulation of transcription, DNA-templated
Novel.23339	GO:0003700	MF	DNA-binding transcription factor activity
Novel.23339	GO:0005634	CC	nucleus
Novel.23339	GO:0008270	MF	zinc ion binding
Novel.23340	GO:0006508	BP	proteolysis
Novel.23340	GO:0030145	MF	manganese ion binding
Novel.23340	GO:0004177	MF	aminopeptidase activity
Novel.23342	GO:0000166	MF	nucleotide binding
Novel.23361	GO:0016021	CC	integral component of membrane
Novel.23373	GO:0008270	MF	zinc ion binding
Novel.23373	GO:0016021	CC	integral component of membrane
Novel.23373	GO:0030246	MF	carbohydrate binding
Novel.23373	GO:0003676	MF	nucleic acid binding
Novel.23383	GO:0031965	CC	nuclear membrane
Novel.23383	GO:0008380	BP	RNA splicing
Novel.23383	GO:0005515	MF	protein binding
Novel.23383	GO:0071011	CC	precatalytic spliceosome
Novel.23383	GO:0006397	BP	mRNA processing
Novel.23384	GO:0003964	MF	RNA-directed DNA polymerase activity
Novel.23384	GO:0006278	BP	RNA-dependent DNA biosynthetic process
Novel.23387	GO:0003676	MF	nucleic acid binding
Novel.23421	GO:0004222	MF	metalloendopeptidase activity
Novel.23421	GO:0006508	BP	proteolysis
Novel.23421	GO:0005509	MF	calcium ion binding
Novel.23421	GO:0031012	CC	extracellular matrix
Novel.23421	GO:0008270	MF	zinc ion binding
Novel.23430	GO:0046872	MF	metal ion binding
Novel.23430	GO:0000166	MF	nucleotide binding
Novel.23430	GO:0004812	MF	aminoacyl-tRNA ligase activity
Novel.23430	GO:0006418	BP	tRNA aminoacylation for protein translation
Novel.23431	GO:0005525	MF	GTP binding
Novel.23433	GO:0003950	MF	NAD+ ADP-ribosyltransferase activity
Novel.23434	GO:0006355	BP	regulation of transcription, DNA-templated
Novel.23434	GO:0005524	MF	ATP binding
Novel.23434	GO:0003700	MF	DNA-binding transcription factor activity
Novel.23434	GO:0005525	MF	GTP binding
Novel.23435	GO:0004950	MF	chemokine receptor activity
Novel.23435	GO:0016021	CC	integral component of membrane
Novel.23435	GO:0005509	MF	calcium ion binding
Novel.23435	GO:0051493	BP	regulation of cytoskeleton organization
Novel.23435	GO:0005622	CC	intracellular
Novel.23435	GO:0006935	BP	chemotaxis
Novel.23435	GO:0006508	BP	proteolysis
Novel.23435	GO:0004198	MF	calcium-dependent cysteine-type endopeptidase activity
Novel.23435	GO:0070098	BP	chemokine-mediated signaling pathway
Novel.23435	GO:0007186	BP	G protein-coupled receptor signaling pathway
Novel.23437	GO:0006355	BP	regulation of transcription, DNA-templated
Novel.23437	GO:0043565	MF	sequence-specific DNA binding
Novel.23437	GO:0002040	BP	sprouting angiogenesis
Novel.23437	GO:0005634	CC	nucleus
Novel.23443	GO:0016021	CC	integral component of membrane
Novel.23443	GO:0016567	BP	protein ubiquitination
Novel.23443	GO:0016874	MF	ligase activity
Novel.23443	GO:0004842	MF	ubiquitin-protein transferase activity
Novel.23463	GO:0004523	MF	RNA-DNA hybrid ribonuclease activity
Novel.23463	GO:0003676	MF	nucleic acid binding
Novel.23463	GO:0090502	BP	RNA phosphodiester bond hydrolysis, endonucleolytic
Novel.23463	GO:0015074	BP	DNA integration
Novel.23467	GO:0016757	MF	transferase activity, transferring glycosyl groups
Novel.23467	GO:0005975	BP	carbohydrate metabolic process
Novel.23474	GO:0046872	MF	metal ion binding
Novel.23474	GO:0035556	BP	intracellular signal transduction
Novel.23474	GO:0005622	CC	intracellular
Novel.23474	GO:0006468	BP	protein phosphorylation
Novel.23474	GO:0005524	MF	ATP binding
Novel.23474	GO:0004674	MF	protein serine/threonine kinase activity
Novel.23486	GO:0008270	MF	zinc ion binding
Novel.23488	GO:0007051	BP	spindle organization
Novel.23496	GO:0046034	BP	ATP metabolic process
Novel.23496	GO:0005524	MF	ATP binding
Novel.23496	GO:0015991	BP	ATP hydrolysis coupled proton transport
Novel.23496	GO:0033180	CC	proton-transporting V-type ATPase, V1 domain
Novel.23516	GO:0006355	BP	regulation of transcription, DNA-templated
Novel.23516	GO:0005524	MF	ATP binding
Novel.23516	GO:0003700	MF	DNA-binding transcription factor activity
Novel.23516	GO:0005525	MF	GTP binding
Novel.23533	GO:0016021	CC	integral component of membrane
Novel.23535	GO:0005507	MF	copper ion binding
Novel.23535	GO:0016021	CC	integral component of membrane
Novel.23535	GO:0007156	BP	homophilic cell adhesion via plasma membrane adhesion molecules
Novel.23535	GO:0016491	MF	oxidoreductase activity
Novel.23535	GO:0005509	MF	calcium ion binding
Novel.23535	GO:0055114	BP	oxidation-reduction process
Novel.23535	GO:0005886	CC	plasma membrane
Novel.23536	GO:0016021	CC	integral component of membrane
Novel.23536	GO:0008375	MF	acetylglucosaminyltransferase activity
Novel.23539	GO:0042981	BP	regulation of apoptotic process
Novel.23539	GO:0005524	MF	ATP binding
Novel.23539	GO:0008270	MF	zinc ion binding
Novel.23550	GO:0005524	MF	ATP binding
Novel.23550	GO:0008270	MF	zinc ion binding
Novel.23551	GO:0003746	MF	translation elongation factor activity
Novel.23551	GO:0006414	BP	translational elongation
Novel.23553	GO:0005488	MF	binding
Novel.23553	GO:0006259	BP	DNA metabolic process
Novel.23558	GO:0005488	MF	binding
Novel.23559	GO:0004998	MF	transferrin receptor activity
Novel.23559	GO:0006879	BP	cellular iron ion homeostasis
Novel.23559	GO:0005886	CC	plasma membrane
Novel.23559	GO:0033572	BP	transferrin transport
Novel.23559	GO:0016021	CC	integral component of membrane
Novel.23559	GO:0006898	BP	receptor-mediated endocytosis
Novel.23562	GO:0043086	BP	negative regulation of catalytic activity
Novel.23562	GO:0005544	MF	calcium-dependent phospholipid binding
Novel.23562	GO:0005509	MF	calcium ion binding
Novel.23562	GO:0004859	MF	phospholipase inhibitor activity
Novel.23590	GO:0006810	BP	transport
Novel.23590	GO:0044464	CC	cell part
Novel.23590	GO:0007165	BP	signal transduction
Novel.23590	GO:0044425	CC	membrane part
Novel.23616	GO:0003964	MF	RNA-directed DNA polymerase activity
Novel.23616	GO:0006278	BP	RNA-dependent DNA biosynthetic process
Novel.23625	GO:0005525	MF	GTP binding
Novel.23658	GO:0005525	MF	GTP binding
Novel.23666	GO:0004222	MF	metalloendopeptidase activity
Novel.23666	GO:0006508	BP	proteolysis
Novel.23666	GO:0008270	MF	zinc ion binding
Novel.23667	GO:0008270	MF	zinc ion binding
Novel.23667	GO:0003676	MF	nucleic acid binding
Novel.23671	GO:0003918	MF	DNA topoisomerase type II (ATP-hydrolyzing) activity
Novel.23671	GO:0008301	MF	DNA binding, bending
Novel.23671	GO:0005524	MF	ATP binding
Novel.23671	GO:0006265	BP	DNA topological change
Novel.23671	GO:0005634	CC	nucleus
Novel.23680	GO:0005524	MF	ATP binding
Novel.23682	GO:0005524	MF	ATP binding
Novel.23693	GO:0008146	MF	sulfotransferase activity
Novel.23694	GO:0005524	MF	ATP binding
Novel.23705	GO:0003964	MF	RNA-directed DNA polymerase activity
Novel.23705	GO:0006278	BP	RNA-dependent DNA biosynthetic process
Novel.23710	GO:0004190	MF	aspartic-type endopeptidase activity
Novel.23710	GO:0006508	BP	proteolysis
Novel.23713	GO:0016491	MF	oxidoreductase activity
Novel.23713	GO:0055114	BP	oxidation-reduction process
Novel.23718	GO:0005763	CC	mitochondrial small ribosomal subunit
Novel.23723	GO:0005737	CC	cytoplasm
Novel.23723	GO:0009086	BP	methionine biosynthetic process
Novel.23723	GO:0047150	MF	betaine-homocysteine S-methyltransferase activity
Novel.23723	GO:0032259	BP	methylation
Novel.23723	GO:0008270	MF	zinc ion binding
Novel.23726	GO:0005524	MF	ATP binding
Novel.23726	GO:0008270	MF	zinc ion binding
Novel.23728	GO:0048668	BP	collateral sprouting
Novel.23728	GO:0006629	BP	lipid metabolic process
Novel.23728	GO:0005764	CC	lysosome
Novel.23728	GO:0017040	MF	N-acylsphingosine amidohydrolase activity
Novel.23732	GO:0055085	BP	transmembrane transport
Novel.23732	GO:0016021	CC	integral component of membrane
Novel.23732	GO:0022857	MF	transmembrane transporter activity
Novel.23742	GO:0020037	MF	heme binding
Novel.23742	GO:0016021	CC	integral component of membrane
Novel.23742	GO:0016705	MF	oxidoreductase activity, acting on paired donors, with incorporation or reduction of molecular oxygen
Novel.23742	GO:0004497	MF	monooxygenase activity
Novel.23742	GO:0005506	MF	iron ion binding
Novel.23742	GO:0055114	BP	oxidation-reduction process
Novel.23743	GO:0004672	MF	protein kinase activity
Novel.23743	GO:0006468	BP	protein phosphorylation
Novel.23743	GO:0005524	MF	ATP binding
Novel.23750	GO:0008270	MF	zinc ion binding
Novel.23750	GO:0005622	CC	intracellular
Novel.23756	GO:0005085	MF	guanyl-nucleotide exchange factor activity
Novel.23756	GO:0005622	CC	intracellular
Novel.23756	GO:0043547	BP	positive regulation of GTPase activity
Novel.23756	GO:0007264	BP	small GTPase mediated signal transduction
Novel.23764	GO:0005667	CC	transcription factor complex
Novel.23764	GO:0019229	BP	regulation of vasoconstriction
Novel.23764	GO:0006355	BP	regulation of transcription, DNA-templated
Novel.23764	GO:0003677	MF	DNA binding
Novel.23764	GO:0005524	MF	ATP binding
Novel.23764	GO:0005576	CC	extracellular region
Novel.23764	GO:0003700	MF	DNA-binding transcription factor activity
Novel.23764	GO:0005634	CC	nucleus
Novel.23765	GO:0016459	CC	myosin complex
Novel.23765	GO:0003774	MF	motor activity
Novel.23766	GO:0005524	MF	ATP binding
Novel.23769	GO:0006004	BP	fucose metabolic process
Novel.23769	GO:0004560	MF	alpha-L-fucosidase activity
Novel.23773	GO:0016020	CC	membrane
Novel.23773	GO:0006508	BP	proteolysis
Novel.23773	GO:0004252	MF	serine-type endopeptidase activity
Novel.23774	GO:0016021	CC	integral component of membrane
Novel.23779	GO:0004842	MF	ubiquitin-protein transferase activity
Novel.23779	GO:0016567	BP	protein ubiquitination
Novel.23779	GO:0006508	BP	proteolysis
Novel.23779	GO:0004176	MF	ATP-dependent peptidase activity
Novel.23779	GO:0008270	MF	zinc ion binding
Novel.23780	GO:0016021	CC	integral component of membrane
Novel.23780	GO:0007156	BP	homophilic cell adhesion via plasma membrane adhesion molecules
Novel.23780	GO:0005509	MF	calcium ion binding
Novel.23780	GO:0005886	CC	plasma membrane
Novel.23781	GO:0030246	MF	carbohydrate binding
Novel.23783	GO:0004553	MF	hydrolase activity, hydrolyzing O-glycosyl compounds
Novel.23783	GO:0006030	BP	chitin metabolic process
Novel.23809	GO:0005524	MF	ATP binding
Novel.23809	GO:0008270	MF	zinc ion binding
Novel.23819	GO:0016021	CC	integral component of membrane
Novel.23819	GO:0003676	MF	nucleic acid binding
Novel.23819	GO:0046872	MF	metal ion binding
Novel.23821	GO:0003779	MF	actin binding
Novel.23821	GO:0016459	CC	myosin complex
Novel.23821	GO:0005524	MF	ATP binding
Novel.23821	GO:0003774	MF	motor activity
Novel.23823	GO:0046872	MF	metal ion binding
Novel.23823	GO:0003676	MF	nucleic acid binding
Novel.23823	GO:0030117	CC	membrane coat
Novel.23823	GO:0008565	MF	protein transporter activity
Novel.23823	GO:0016192	BP	vesicle-mediated transport
Novel.23823	GO:0006886	BP	intracellular protein transport
Novel.23823	GO:0016021	CC	integral component of membrane
Novel.23826	GO:0016021	CC	integral component of membrane
Novel.23836	GO:0016021	CC	integral component of membrane
Novel.23839	GO:0005524	MF	ATP binding
Novel.23839	GO:0008270	MF	zinc ion binding
Novel.23840	GO:0005524	MF	ATP binding
Novel.23840	GO:0008270	MF	zinc ion binding
Novel.23841	GO:0000139	CC	Golgi membrane
Novel.23841	GO:0008378	MF	galactosyltransferase activity
Novel.23841	GO:0006486	BP	protein glycosylation
Novel.23841	GO:0016021	CC	integral component of membrane
Novel.23847	GO:0016021	CC	integral component of membrane
Novel.23855	GO:0016021	CC	integral component of membrane
Novel.23855	GO:0005328	MF	neurotransmitter:sodium symporter activity
Novel.23855	GO:0006836	BP	neurotransmitter transport
Novel.23855	GO:0055085	BP	transmembrane transport
Novel.23858	GO:0004523	MF	RNA-DNA hybrid ribonuclease activity
Novel.23858	GO:0003676	MF	nucleic acid binding
Novel.23858	GO:0090502	BP	RNA phosphodiester bond hydrolysis, endonucleolytic
Novel.23859	GO:0016021	CC	integral component of membrane
Novel.23867	GO:0050839	MF	cell adhesion molecule binding
Novel.23867	GO:0005856	CC	cytoskeleton
Novel.23867	GO:0030054	CC	cell junction
Novel.23872	GO:0015991	BP	ATP hydrolysis coupled proton transport
Novel.23872	GO:0033179	CC	proton-transporting V-type ATPase, V0 domain
Novel.23872	GO:0060041	BP	retina development in camera-type eye
Novel.23872	GO:0015078	MF	proton transmembrane transporter activity
Novel.23872	GO:0016021	CC	integral component of membrane
Novel.23872	GO:0048066	BP	developmental pigmentation
Novel.23874	GO:0006955	BP	immune response
Novel.23874	GO:0019882	BP	antigen processing and presentation
Novel.23874	GO:0016021	CC	integral component of membrane
Novel.23874	GO:0042613	CC	MHC class II protein complex
Novel.23889	GO:0005576	CC	extracellular region
Novel.23889	GO:0007155	BP	cell adhesion
Novel.23889	GO:0008201	MF	heparin binding
Novel.23889	GO:0005509	MF	calcium ion binding
Novel.23893	GO:0032508	BP	DNA duplex unwinding
Novel.23893	GO:0003678	MF	DNA helicase activity
Novel.23893	GO:0005524	MF	ATP binding
Novel.23893	GO:0006310	BP	DNA recombination
Novel.23893	GO:0006281	BP	DNA repair
Novel.23893	GO:0000723	BP	telomere maintenance
Novel.23894	GO:0016020	CC	membrane
Novel.23896	GO:0016491	MF	oxidoreductase activity
Novel.23896	GO:0055114	BP	oxidation-reduction process
Novel.23908	GO:0046872	MF	metal ion binding
Novel.23908	GO:0003677	MF	DNA binding
Novel.23909	GO:0046872	MF	metal ion binding
Novel.23909	GO:0003677	MF	DNA binding
Novel.23911	GO:0003676	MF	nucleic acid binding
Novel.23911	GO:0046872	MF	metal ion binding
Novel.23912	GO:0016021	CC	integral component of membrane
Novel.23912	GO:0016477	BP	cell migration
Novel.23912	GO:0022407	BP	regulation of cell-cell adhesion
Novel.23916	GO:0003677	MF	DNA binding
Novel.23916	GO:0006313	BP	transposition, DNA-mediated
Novel.23916	GO:0015074	BP	DNA integration
Novel.23924	GO:0000038	BP	very long-chain fatty acid metabolic process
Novel.23924	GO:0003985	MF	acetyl-CoA C-acetyltransferase activity
Novel.23924	GO:0016021	CC	integral component of membrane
Novel.23924	GO:0016401	MF	palmitoyl-CoA oxidase activity
Novel.23924	GO:0005777	CC	peroxisome
Novel.23924	GO:0005739	CC	mitochondrion
Novel.23924	GO:0008775	MF	acetate CoA-transferase activity
Novel.23924	GO:0008206	BP	bile acid metabolic process
Novel.23924	GO:0006635	BP	fatty acid beta-oxidation
Novel.23927	GO:0006955	BP	immune response
Novel.23927	GO:0019882	BP	antigen processing and presentation
Novel.23927	GO:0016021	CC	integral component of membrane
Novel.23927	GO:0042613	CC	MHC class II protein complex
Novel.23928	GO:0016021	CC	integral component of membrane
Novel.23930	GO:0016459	CC	myosin complex
Novel.23930	GO:0005524	MF	ATP binding
Novel.23930	GO:0051015	MF	actin filament binding
Novel.23930	GO:0003774	MF	motor activity
Novel.23934	GO:0006412	BP	translation
Novel.23934	GO:0006364	BP	rRNA processing
Novel.23934	GO:0003735	MF	structural constituent of ribosome
Novel.23934	GO:0034101	BP	erythrocyte homeostasis
Novel.23934	GO:0070062	CC	extracellular exosome
Novel.23934	GO:0022627	CC	cytosolic small ribosomal subunit
Novel.23934	GO:0042274	BP	ribosomal small subunit biogenesis
Novel.23934	GO:0005925	CC	focal adhesion
Novel.23934	GO:0016020	CC	membrane
Novel.23942	GO:0016021	CC	integral component of membrane
Novel.23942	GO:0018193	BP	peptidyl-amino acid modification
Novel.23946	GO:0003676	MF	nucleic acid binding
Novel.23946	GO:0015074	BP	DNA integration
Novel.23948	GO:0005524	MF	ATP binding
Novel.23951	GO:0005524	MF	ATP binding
Novel.23951	GO:0008270	MF	zinc ion binding
Novel.23954	GO:0003950	MF	NAD+ ADP-ribosyltransferase activity
Novel.23956	GO:0050839	MF	cell adhesion molecule binding
Novel.23956	GO:0005856	CC	cytoskeleton
Novel.23956	GO:0030054	CC	cell junction
Novel.23964	GO:0005524	MF	ATP binding
Novel.23964	GO:0008270	MF	zinc ion binding
Novel.23967	GO:0008233	MF	peptidase activity
Novel.23967	GO:0006310	BP	DNA recombination
Novel.23967	GO:0006281	BP	DNA repair
Novel.23967	GO:0006508	BP	proteolysis
Novel.23967	GO:0016491	MF	oxidoreductase activity
Novel.23967	GO:0004842	MF	ubiquitin-protein transferase activity
Novel.23967	GO:0005524	MF	ATP binding
Novel.23967	GO:0016567	BP	protein ubiquitination
Novel.23967	GO:0004386	MF	helicase activity
Novel.23971	GO:0010951	BP	negative regulation of endopeptidase activity
Novel.23971	GO:0005576	CC	extracellular region
Novel.23971	GO:0004866	MF	endopeptidase inhibitor activity
Novel.23979	GO:0008270	MF	zinc ion binding
Novel.23988	GO:0043967	BP	histone H4 acetylation
Novel.23988	GO:0008270	MF	zinc ion binding
Novel.23988	GO:0004402	MF	histone acetyltransferase activity
Novel.23988	GO:0000812	CC	Swr1 complex
Novel.23988	GO:0005737	CC	cytoplasm
Novel.23988	GO:0005730	CC	nucleolus
Novel.23988	GO:0006355	BP	regulation of transcription, DNA-templated
Novel.23988	GO:0040008	BP	regulation of growth
Novel.23988	GO:0043065	BP	positive regulation of apoptotic process
Novel.23988	GO:0032777	CC	Piccolo NuA4 histone acetyltransferase complex
Novel.23988	GO:0043968	BP	histone H2A acetylation
Novel.23988	GO:0035064	MF	methylated histone binding
Novel.23989	GO:0030001	BP	metal ion transport
Novel.23989	GO:0016021	CC	integral component of membrane
Novel.23989	GO:0046873	MF	metal ion transmembrane transporter activity
Novel.23989	GO:0055085	BP	transmembrane transport
Novel.23991	GO:0008380	BP	RNA splicing
Novel.23991	GO:0003676	MF	nucleic acid binding
Novel.23991	GO:0005634	CC	nucleus
Novel.23991	GO:0008270	MF	zinc ion binding
Novel.23991	GO:0000166	MF	nucleotide binding
Novel.23992	GO:0005737	CC	cytoplasm
Novel.23992	GO:0015631	MF	tubulin binding
Novel.23992	GO:0005524	MF	ATP binding
Novel.23992	GO:0008270	MF	zinc ion binding
Novel.23992	GO:0005874	CC	microtubule
Novel.23993	GO:0005525	MF	GTP binding
Novel.24006	GO:0016874	MF	ligase activity
Novel.24006	GO:0006629	BP	lipid metabolic process
Novel.24006	GO:0005525	MF	GTP binding
Novel.24006	GO:0005622	CC	intracellular
Novel.24006	GO:0016021	CC	integral component of membrane
Novel.24006	GO:0007264	BP	small GTPase mediated signal transduction
Novel.24010	GO:0003677	MF	DNA binding
Novel.24010	GO:0015074	BP	DNA integration
Novel.24010	GO:0006310	BP	DNA recombination
Novel.24012	GO:0006355	BP	regulation of transcription, DNA-templated
Novel.24012	GO:0009303	BP	rRNA transcription
Novel.24012	GO:0003700	MF	DNA-binding transcription factor activity
Novel.24012	GO:0008283	BP	cell proliferation
Novel.24012	GO:0016021	CC	integral component of membrane
Novel.24012	GO:0008134	MF	transcription factor binding
Novel.24012	GO:0003690	MF	double-stranded DNA binding
Novel.24013	GO:0008270	MF	zinc ion binding
Novel.24013	GO:0016874	MF	ligase activity
Novel.24013	GO:0005622	CC	intracellular
Novel.24015	GO:0005319	MF	lipid transporter activity
Novel.24015	GO:0006869	BP	lipid transport
Novel.24016	GO:0005634	CC	nucleus
Novel.24017	GO:0004222	MF	metalloendopeptidase activity
Novel.24017	GO:0071805	BP	potassium ion transmembrane transport
Novel.24017	GO:0015269	MF	calcium-activated potassium channel activity
Novel.24017	GO:0016021	CC	integral component of membrane
Novel.24017	GO:0006508	BP	proteolysis
Novel.24017	GO:0008270	MF	zinc ion binding
Novel.24026	GO:0016021	CC	integral component of membrane
Novel.24030	GO:0042981	BP	regulation of apoptotic process
Novel.24030	GO:0005524	MF	ATP binding
Novel.24030	GO:0008270	MF	zinc ion binding
Novel.24031	GO:0005874	CC	microtubule
Novel.24031	GO:0007017	BP	microtubule-based process
Novel.24031	GO:0016310	BP	phosphorylation
Novel.24031	GO:0016301	MF	kinase activity
Novel.24031	GO:0003924	MF	GTPase activity
Novel.24031	GO:0005200	MF	structural constituent of cytoskeleton
Novel.24031	GO:0005525	MF	GTP binding
Novel.24053	GO:0005524	MF	ATP binding
Novel.24056	GO:0016021	CC	integral component of membrane
Novel.24058	GO:0005525	MF	GTP binding
Novel.24062	GO:0042981	BP	regulation of apoptotic process
Novel.24062	GO:0005524	MF	ATP binding
Novel.24062	GO:0008270	MF	zinc ion binding
Novel.24064	GO:0005737	CC	cytoplasm
Novel.24064	GO:0015631	MF	tubulin binding
Novel.24064	GO:0005524	MF	ATP binding
Novel.24064	GO:0005874	CC	microtubule
Novel.24066	GO:0042427	BP	serotonin biosynthetic process
Novel.24066	GO:0009072	BP	aromatic amino acid family metabolic process
Novel.24066	GO:0005506	MF	iron ion binding
Novel.24066	GO:0004510	MF	tryptophan 5-monooxygenase activity
Novel.24066	GO:0016597	MF	amino acid binding
Novel.24066	GO:0055114	BP	oxidation-reduction process
Novel.24075	GO:0005524	MF	ATP binding
Novel.24075	GO:0008270	MF	zinc ion binding
Novel.24077	GO:0050789	BP	regulation of biological process
Novel.24077	GO:0005524	MF	ATP binding
Novel.24077	GO:0044424	CC	intracellular part
Novel.24077	GO:0006351	BP	transcription, DNA-templated
Novel.24078	GO:0008168	MF	methyltransferase activity
Novel.24078	GO:0032259	BP	methylation
Novel.24080	GO:0005634	CC	nucleus
Novel.24083	GO:0006955	BP	immune response
Novel.24083	GO:0002474	BP	antigen processing and presentation of peptide antigen via MHC class I
Novel.24083	GO:0042612	CC	MHC class I protein complex
Novel.24083	GO:0042605	MF	peptide antigen binding
Novel.24087	GO:0055085	BP	transmembrane transport
Novel.24087	GO:0016021	CC	integral component of membrane
Novel.24087	GO:0022857	MF	transmembrane transporter activity
Novel.24092	GO:0016818	MF	hydrolase activity, acting on acid anhydrides, in phosphorus-containing anhydrides
Novel.24092	GO:0046872	MF	metal ion binding
Novel.24092	GO:0016021	CC	integral component of membrane
Novel.24092	GO:1901363	MF	heterocyclic compound binding
Novel.24092	GO:0097159	MF	organic cyclic compound binding
Novel.24099	GO:0008233	MF	peptidase activity
Novel.24099	GO:0032508	BP	DNA duplex unwinding
Novel.24099	GO:0003678	MF	DNA helicase activity
Novel.24099	GO:0005524	MF	ATP binding
Novel.24099	GO:0006508	BP	proteolysis
Novel.24099	GO:0006310	BP	DNA recombination
Novel.24099	GO:0006281	BP	DNA repair
Novel.24099	GO:0000723	BP	telomere maintenance
Novel.24100	GO:0007034	BP	vacuolar transport
Novel.24100	GO:0005622	CC	intracellular
Novel.24105	GO:0044424	CC	intracellular part
Novel.24106	GO:0008270	MF	zinc ion binding
Novel.24106	GO:0003676	MF	nucleic acid binding
Novel.24115	GO:0005525	MF	GTP binding
Novel.24118	GO:0005524	MF	ATP binding
Novel.24126	GO:0005576	CC	extracellular region
Novel.24126	GO:0005179	MF	hormone activity
Novel.24127	GO:0005524	MF	ATP binding
Novel.24137	GO:0044424	CC	intracellular part
Novel.24137	GO:0008092	MF	cytoskeletal protein binding
Novel.24138	GO:0016197	BP	endosomal transport
Novel.24138	GO:0000724	BP	double-strand break repair via homologous recombination
Novel.24138	GO:0030119	CC	AP-type membrane coat adaptor complex
Novel.24143	GO:0016021	CC	integral component of membrane
Novel.24143	GO:0000139	CC	Golgi membrane
Novel.24149	GO:0000290	BP	deadenylation-dependent decapping of nuclear-transcribed mRNA
Novel.24149	GO:0000932	CC	P-body
Novel.24149	GO:0000339	MF	RNA cap binding
Novel.24149	GO:0005634	CC	nucleus
Novel.24150	GO:0005737	CC	cytoplasm
Novel.24150	GO:0015631	MF	tubulin binding
Novel.24150	GO:0005524	MF	ATP binding
Novel.24150	GO:0008270	MF	zinc ion binding
Novel.24150	GO:0005874	CC	microtubule
Novel.24152	GO:0003676	MF	nucleic acid binding
Novel.24167	GO:0016021	CC	integral component of membrane
Novel.24167	GO:0001570	BP	vasculogenesis
Novel.24167	GO:0060049	BP	regulation of protein glycosylation
Novel.24167	GO:0048747	BP	muscle fiber development
Novel.24171	GO:0005975	BP	carbohydrate metabolic process
Novel.24171	GO:0004553	MF	hydrolase activity, hydrolyzing O-glycosyl compounds
Novel.24172	GO:0005524	MF	ATP binding
Novel.24185	GO:0005524	MF	ATP binding
Novel.24185	GO:0008270	MF	zinc ion binding
Novel.24186	GO:0045893	BP	positive regulation of transcription, DNA-templated
Novel.24186	GO:0006357	BP	regulation of transcription by RNA polymerase II
Novel.24186	GO:0000981	MF	DNA-binding transcription factor activity, RNA polymerase II-specific
Novel.24186	GO:0006959	BP	humoral immune response
Novel.24186	GO:0046983	MF	protein dimerization activity
Novel.24186	GO:0045670	BP	regulation of osteoclast differentiation
Novel.24188	GO:0016021	CC	integral component of membrane
Novel.24188	GO:0007186	BP	G protein-coupled receptor signaling pathway
Novel.24188	GO:0004930	MF	G protein-coupled receptor activity
Novel.24225	GO:0004672	MF	protein kinase activity
Novel.24225	GO:0006468	BP	protein phosphorylation
Novel.24225	GO:0005524	MF	ATP binding
Novel.24225	GO:0016021	CC	integral component of membrane
Novel.24227	GO:0004396	MF	hexokinase activity
Novel.24227	GO:0005623	CC	cell
Novel.24227	GO:0001678	BP	cellular glucose homeostasis
Novel.24227	GO:0005536	MF	glucose binding
Novel.24227	GO:0003677	MF	DNA binding
Novel.24227	GO:0046835	BP	carbohydrate phosphorylation
Novel.24227	GO:0005524	MF	ATP binding
Novel.24227	GO:0006096	BP	glycolytic process
Novel.24321	GO:0016021	CC	integral component of membrane
Novel.24321	GO:0007156	BP	homophilic cell adhesion via plasma membrane adhesion molecules
Novel.24321	GO:0005509	MF	calcium ion binding
Novel.24321	GO:0005886	CC	plasma membrane
Novel.24332	GO:0008270	MF	zinc ion binding
Novel.24332	GO:0005622	CC	intracellular
Novel.24354	GO:0016021	CC	integral component of membrane
Novel.24358	GO:0004523	MF	RNA-DNA hybrid ribonuclease activity
Novel.24358	GO:0003676	MF	nucleic acid binding
Novel.24358	GO:0090502	BP	RNA phosphodiester bond hydrolysis, endonucleolytic
Novel.24358	GO:0015074	BP	DNA integration
Novel.24370	GO:0016021	CC	integral component of membrane
Novel.24374	GO:0016818	MF	hydrolase activity, acting on acid anhydrides, in phosphorus-containing anhydrides
Novel.24374	GO:0046872	MF	metal ion binding
Novel.24374	GO:0016021	CC	integral component of membrane
Novel.24374	GO:1901363	MF	heterocyclic compound binding
Novel.24374	GO:0097159	MF	organic cyclic compound binding
Novel.24485	GO:0004252	MF	serine-type endopeptidase activity
Novel.24485	GO:0006508	BP	proteolysis
Novel.2449	GO:0031225	CC	anchored component of membrane
Novel.2449	GO:0005886	CC	plasma membrane
Novel.24491	GO:0016021	CC	integral component of membrane
Novel.246	GO:0004383	MF	guanylate cyclase activity
Novel.246	GO:0051056	BP	regulation of small GTPase mediated signal transduction
Novel.246	GO:0004672	MF	protein kinase activity
Novel.246	GO:0000786	CC	nucleosome
Novel.246	GO:0006468	BP	protein phosphorylation
Novel.246	GO:0005096	MF	GTPase activator activity
Novel.246	GO:0003677	MF	DNA binding
Novel.246	GO:0016021	CC	integral component of membrane
Novel.246	GO:0006182	BP	cGMP biosynthetic process
Novel.246	GO:0007399	BP	nervous system development
Novel.246	GO:0043547	BP	positive regulation of GTPase activity
Novel.246	GO:0006334	BP	nucleosome assembly
Novel.246	GO:0005524	MF	ATP binding
Novel.257	GO:0035556	BP	intracellular signal transduction
Novel.257	GO:0007205	BP	protein kinase C-activating G protein-coupled receptor signaling pathway
Novel.257	GO:0005622	CC	intracellular
Novel.257	GO:0016310	BP	phosphorylation
Novel.257	GO:0005524	MF	ATP binding
Novel.257	GO:0004143	MF	diacylglycerol kinase activity
Novel.266	GO:0004383	MF	guanylate cyclase activity
Novel.266	GO:0004672	MF	protein kinase activity
Novel.266	GO:0000786	CC	nucleosome
Novel.266	GO:0006468	BP	protein phosphorylation
Novel.266	GO:0005096	MF	GTPase activator activity
Novel.266	GO:0003677	MF	DNA binding
Novel.266	GO:0016021	CC	integral component of membrane
Novel.266	GO:0006182	BP	cGMP biosynthetic process
Novel.266	GO:0007399	BP	nervous system development
Novel.266	GO:0043547	BP	positive regulation of GTPase activity
Novel.266	GO:0006334	BP	nucleosome assembly
Novel.266	GO:0005524	MF	ATP binding
Novel.266	GO:0035556	BP	intracellular signal transduction
Novel.2801	GO:0003964	MF	RNA-directed DNA polymerase activity
Novel.2801	GO:0006278	BP	RNA-dependent DNA biosynthetic process
Novel.3162	GO:0016021	CC	integral component of membrane
Novel.3162	GO:0008237	MF	metallopeptidase activity
Novel.3162	GO:0006508	BP	proteolysis
Novel.3162	GO:0008270	MF	zinc ion binding
Novel.3162	GO:0004177	MF	aminopeptidase activity
Novel.3377	GO:0043066	BP	negative regulation of apoptotic process
Novel.3436	GO:0006955	BP	immune response
Novel.3436	GO:0005576	CC	extracellular region
Novel.3436	GO:0060326	BP	cell chemotaxis
Novel.3436	GO:0008009	MF	chemokine activity
Novel.3578	GO:0004523	MF	RNA-DNA hybrid ribonuclease activity
Novel.3578	GO:0003676	MF	nucleic acid binding
Novel.3578	GO:0090502	BP	RNA phosphodiester bond hydrolysis, endonucleolytic
Novel.3578	GO:0016021	CC	integral component of membrane
Novel.3794	GO:0004519	MF	endonuclease activity
Novel.3794	GO:0003964	MF	RNA-directed DNA polymerase activity
Novel.3794	GO:0090305	BP	nucleic acid phosphodiester bond hydrolysis
Novel.3794	GO:0006278	BP	RNA-dependent DNA biosynthetic process
Novel.3855	GO:0003964	MF	RNA-directed DNA polymerase activity
Novel.3855	GO:0006278	BP	RNA-dependent DNA biosynthetic process
Novel.3877	GO:0003964	MF	RNA-directed DNA polymerase activity
Novel.3877	GO:0006278	BP	RNA-dependent DNA biosynthetic process
Novel.3881	GO:0003964	MF	RNA-directed DNA polymerase activity
Novel.3881	GO:0006278	BP	RNA-dependent DNA biosynthetic process
Novel.3929	GO:0098655	BP	cation transmembrane transport
Novel.3929	GO:0035590	BP	purinergic nucleotide receptor signaling pathway
Novel.3929	GO:0005887	CC	integral component of plasma membrane
Novel.3929	GO:0005524	MF	ATP binding
Novel.3929	GO:0004931	MF	extracellularly ATP-gated cation channel activity
Novel.3929	GO:0001614	MF	purinergic nucleotide receptor activity
Novel.3929	GO:0033198	BP	response to ATP
Novel.3984	GO:0042981	BP	regulation of apoptotic process
Novel.3985	GO:0016021	CC	integral component of membrane
Novel.4042	GO:0016021	CC	integral component of membrane
Novel.41	GO:0004523	MF	RNA-DNA hybrid ribonuclease activity
Novel.41	GO:0003676	MF	nucleic acid binding
Novel.41	GO:0090502	BP	RNA phosphodiester bond hydrolysis, endonucleolytic
Novel.41	GO:0015074	BP	DNA integration
Novel.431	GO:0005085	MF	guanyl-nucleotide exchange factor activity
Novel.431	GO:0005622	CC	intracellular
Novel.431	GO:0043547	BP	positive regulation of GTPase activity
Novel.431	GO:0007264	BP	small GTPase mediated signal transduction
Novel.4445	GO:0016192	BP	vesicle-mediated transport
Novel.4445	GO:0006412	BP	translation
Novel.4445	GO:0008565	MF	protein transporter activity
Novel.4445	GO:0016021	CC	integral component of membrane
Novel.4445	GO:0046872	MF	metal ion binding
Novel.4445	GO:0016874	MF	ligase activity
Novel.4445	GO:0030117	CC	membrane coat
Novel.4445	GO:0006886	BP	intracellular protein transport
Novel.450	GO:0016740	MF	transferase activity
Novel.450	GO:0008152	BP	metabolic process
Novel.466	GO:0003676	MF	nucleic acid binding
Novel.466	GO:0046983	MF	protein dimerization activity
Novel.4917	GO:0016021	CC	integral component of membrane
Novel.493	GO:0005044	MF	scavenger receptor activity
Novel.493	GO:0003964	MF	RNA-directed DNA polymerase activity
Novel.493	GO:0006278	BP	RNA-dependent DNA biosynthetic process
Novel.493	GO:0006898	BP	receptor-mediated endocytosis
Novel.493	GO:0016020	CC	membrane
Novel.5035	GO:0042981	BP	regulation of apoptotic process
Novel.5035	GO:0005524	MF	ATP binding
Novel.5035	GO:0008270	MF	zinc ion binding
Novel.5038	GO:0016021	CC	integral component of membrane
Novel.5038	GO:0007186	BP	G protein-coupled receptor signaling pathway
Novel.5038	GO:0005886	CC	plasma membrane
Novel.5038	GO:0004930	MF	G protein-coupled receptor activity
Novel.5043	GO:0005096	MF	GTPase activator activity
Novel.5043	GO:0043547	BP	positive regulation of GTPase activity
Novel.5043	GO:0005525	MF	GTP binding
Novel.5043	GO:0005622	CC	intracellular
Novel.5043	GO:0009058	BP	biosynthetic process
Novel.5043	GO:0016740	MF	transferase activity
Novel.5043	GO:0016021	CC	integral component of membrane
Novel.5043	GO:0007264	BP	small GTPase mediated signal transduction
Novel.5064	GO:0005044	MF	scavenger receptor activity
Novel.5064	GO:0003964	MF	RNA-directed DNA polymerase activity
Novel.5064	GO:0006278	BP	RNA-dependent DNA biosynthetic process
Novel.5064	GO:0006898	BP	receptor-mediated endocytosis
Novel.5064	GO:0016020	CC	membrane
Novel.5129	GO:0003964	MF	RNA-directed DNA polymerase activity
Novel.5129	GO:0006278	BP	RNA-dependent DNA biosynthetic process
Novel.513	GO:0016567	BP	protein ubiquitination
Novel.513	GO:0016874	MF	ligase activity
Novel.513	GO:0004842	MF	ubiquitin-protein transferase activity
Novel.5133	GO:0006355	BP	regulation of transcription, DNA-templated
Novel.5133	GO:0009303	BP	rRNA transcription
Novel.5133	GO:0003700	MF	DNA-binding transcription factor activity
Novel.5133	GO:0008283	BP	cell proliferation
Novel.5133	GO:0016021	CC	integral component of membrane
Novel.5133	GO:0008134	MF	transcription factor binding
Novel.5133	GO:0003690	MF	double-stranded DNA binding
Novel.5168	GO:0016021	CC	integral component of membrane
Novel.5210	GO:0006420	BP	arginyl-tRNA aminoacylation
Novel.5210	GO:0005524	MF	ATP binding
Novel.5210	GO:0004814	MF	arginine-tRNA ligase activity
Novel.5391	GO:0005516	MF	calmodulin binding
Novel.5488	GO:0016021	CC	integral component of membrane
Novel.557	GO:0006468	BP	protein phosphorylation
Novel.557	GO:0005524	MF	ATP binding
Novel.557	GO:0016021	CC	integral component of membrane
Novel.557	GO:0004674	MF	protein serine/threonine kinase activity
Novel.5685	GO:0004930	MF	G protein-coupled receptor activity
Novel.5685	GO:0005886	CC	plasma membrane
Novel.5685	GO:0030117	CC	membrane coat
Novel.5685	GO:0008565	MF	protein transporter activity
Novel.5685	GO:0016192	BP	vesicle-mediated transport
Novel.5685	GO:0006886	BP	intracellular protein transport
Novel.5685	GO:0007186	BP	G protein-coupled receptor signaling pathway
Novel.5685	GO:0016021	CC	integral component of membrane
Novel.582	GO:0004519	MF	endonuclease activity
Novel.582	GO:0003964	MF	RNA-directed DNA polymerase activity
Novel.582	GO:0090305	BP	nucleic acid phosphodiester bond hydrolysis
Novel.582	GO:0006278	BP	RNA-dependent DNA biosynthetic process
Novel.590	GO:0003964	MF	RNA-directed DNA polymerase activity
Novel.590	GO:0006278	BP	RNA-dependent DNA biosynthetic process
Novel.596	GO:0003964	MF	RNA-directed DNA polymerase activity
Novel.596	GO:0006278	BP	RNA-dependent DNA biosynthetic process
Novel.599	GO:0003964	MF	RNA-directed DNA polymerase activity
Novel.599	GO:0006278	BP	RNA-dependent DNA biosynthetic process
Novel.60	GO:0000166	MF	nucleotide binding
Novel.6039	GO:0006955	BP	immune response
Novel.6039	GO:0005615	CC	extracellular space
Novel.6039	GO:0005125	MF	cytokine activity
Novel.6039	GO:0005126	MF	cytokine receptor binding
Novel.6057	GO:0016021	CC	integral component of membrane
Novel.6061	GO:0005044	MF	scavenger receptor activity
Novel.6061	GO:0016020	CC	membrane
Novel.6061	GO:0006898	BP	receptor-mediated endocytosis
Novel.6062	GO:0004383	MF	guanylate cyclase activity
Novel.6062	GO:0004672	MF	protein kinase activity
Novel.6062	GO:0000786	CC	nucleosome
Novel.6062	GO:0006468	BP	protein phosphorylation
Novel.6062	GO:0005096	MF	GTPase activator activity
Novel.6062	GO:0003677	MF	DNA binding
Novel.6062	GO:0016021	CC	integral component of membrane
Novel.6062	GO:0006182	BP	cGMP biosynthetic process
Novel.6062	GO:0007399	BP	nervous system development
Novel.6062	GO:0043547	BP	positive regulation of GTPase activity
Novel.6062	GO:0006334	BP	nucleosome assembly
Novel.6062	GO:0005524	MF	ATP binding
Novel.6062	GO:0035556	BP	intracellular signal transduction
Novel.6075	GO:0003964	MF	RNA-directed DNA polymerase activity
Novel.6075	GO:0006278	BP	RNA-dependent DNA biosynthetic process
Novel.6077	GO:0000145	CC	exocyst
Novel.6077	GO:0006887	BP	exocytosis
Novel.6087	GO:0016021	CC	integral component of membrane
Novel.6087	GO:0007156	BP	homophilic cell adhesion via plasma membrane adhesion molecules
Novel.6087	GO:0005509	MF	calcium ion binding
Novel.6087	GO:0005886	CC	plasma membrane
Novel.6262	GO:0046983	MF	protein dimerization activity
Novel.6262	GO:0003677	MF	DNA binding
Novel.6633	GO:0016021	CC	integral component of membrane
Novel.6778	GO:0006259	BP	DNA metabolic process
Novel.6778	GO:0097159	MF	organic cyclic compound binding
Novel.6778	GO:1901363	MF	heterocyclic compound binding
Novel.6828	GO:0005488	MF	binding
Novel.6849	GO:0005885	CC	Arp2/3 protein complex
Novel.6849	GO:0034314	BP	Arp2/3 complex-mediated actin nucleation
Novel.6849	GO:0005524	MF	ATP binding
Novel.6860	GO:0006468	BP	protein phosphorylation
Novel.6860	GO:0016021	CC	integral component of membrane
Novel.6860	GO:0035556	BP	intracellular signal transduction
Novel.6860	GO:0004383	MF	guanylate cyclase activity
Novel.6860	GO:0004672	MF	protein kinase activity
Novel.6860	GO:0005622	CC	intracellular
Novel.6860	GO:0005524	MF	ATP binding
Novel.6860	GO:0043547	BP	positive regulation of GTPase activity
Novel.6860	GO:0005096	MF	GTPase activator activity
Novel.6860	GO:0006182	BP	cGMP biosynthetic process
Novel.6865	GO:0004383	MF	guanylate cyclase activity
Novel.6865	GO:0004672	MF	protein kinase activity
Novel.6865	GO:0000786	CC	nucleosome
Novel.6865	GO:0006468	BP	protein phosphorylation
Novel.6865	GO:0005096	MF	GTPase activator activity
Novel.6865	GO:0003677	MF	DNA binding
Novel.6865	GO:0016021	CC	integral component of membrane
Novel.6865	GO:0006182	BP	cGMP biosynthetic process
Novel.6865	GO:0007399	BP	nervous system development
Novel.6865	GO:0043547	BP	positive regulation of GTPase activity
Novel.6865	GO:0006334	BP	nucleosome assembly
Novel.6865	GO:0005524	MF	ATP binding
Novel.6865	GO:0035556	BP	intracellular signal transduction
Novel.6914	GO:0042981	BP	regulation of apoptotic process
Novel.6914	GO:0005524	MF	ATP binding
Novel.6914	GO:0008270	MF	zinc ion binding
Novel.6959	GO:0003964	MF	RNA-directed DNA polymerase activity
Novel.6959	GO:0006278	BP	RNA-dependent DNA biosynthetic process
Novel.7073	GO:0016021	CC	integral component of membrane
Novel.7266	GO:0004129	MF	cytochrome-c oxidase activity
Novel.7266	GO:0016021	CC	integral component of membrane
Novel.7266	GO:0055114	BP	oxidation-reduction process
Novel.7266	GO:1902600	BP	proton transmembrane transport
Novel.7266	GO:0005743	CC	mitochondrial inner membrane
Novel.7266	GO:0021522	BP	spinal cord motor neuron differentiation
Novel.7266	GO:0048568	BP	embryonic organ development
Novel.7294	GO:0016706	MF	oxidoreductase activity, acting on paired donors, with incorporation or reduction of molecular oxygen, 2-oxoglutarate as one donor, and incorporation of one atom each of oxygen into both donors
Novel.7294	GO:0032259	BP	methylation
Novel.7294	GO:0016021	CC	integral component of membrane
Novel.7294	GO:0008168	MF	methyltransferase activity
Novel.7294	GO:0055114	BP	oxidation-reduction process
Novel.733	GO:0008217	BP	regulation of blood pressure
Novel.733	GO:0005576	CC	extracellular region
Novel.733	GO:0005179	MF	hormone activity
Novel.7592	GO:0070588	BP	calcium ion transmembrane transport
Novel.7592	GO:0003964	MF	RNA-directed DNA polymerase activity
Novel.7592	GO:0005245	MF	voltage-gated calcium channel activity
Novel.7592	GO:0006278	BP	RNA-dependent DNA biosynthetic process
Novel.7592	GO:0005891	CC	voltage-gated calcium channel complex
Novel.7674	GO:0008270	MF	zinc ion binding
Novel.7675	GO:0008270	MF	zinc ion binding
Novel.7683	GO:0006914	BP	autophagy
Novel.7748	GO:0016021	CC	integral component of membrane
Novel.7912	GO:0046872	MF	metal ion binding
Novel.7912	GO:0003677	MF	DNA binding
Novel.7948	GO:0005524	MF	ATP binding
Novel.7994	GO:0005615	CC	extracellular space
Novel.7994	GO:0002682	BP	regulation of immune system process
Novel.8164	GO:1904222	BP	positive regulation of serine C-palmitoyltransferase activity
Novel.8164	GO:0015825	BP	L-serine transport
Novel.8164	GO:1904219	BP	positive regulation of CDP-diacylglycerol-serine O-phosphatidyltransferase activity
Novel.8164	GO:0006665	BP	sphingolipid metabolic process
Novel.8164	GO:0006658	BP	phosphatidylserine metabolic process
Novel.8164	GO:0005789	CC	endoplasmic reticulum membrane
Novel.8164	GO:0015194	MF	L-serine transmembrane transporter activity
Novel.8164	GO:0005886	CC	plasma membrane
Novel.8211	GO:0005576	CC	extracellular region
Novel.8211	GO:0005179	MF	hormone activity
Novel.8338	GO:0003964	MF	RNA-directed DNA polymerase activity
Novel.8338	GO:0006278	BP	RNA-dependent DNA biosynthetic process
Novel.8424	GO:0004519	MF	endonuclease activity
Novel.8424	GO:0003964	MF	RNA-directed DNA polymerase activity
Novel.8424	GO:0090305	BP	nucleic acid phosphodiester bond hydrolysis
Novel.8424	GO:0006278	BP	RNA-dependent DNA biosynthetic process
Novel.8430	GO:0006468	BP	protein phosphorylation
Novel.8430	GO:0005524	MF	ATP binding
Novel.8430	GO:0004674	MF	protein serine/threonine kinase activity
Novel.8489	GO:0004842	MF	ubiquitin-protein transferase activity
Novel.8489	GO:0016567	BP	protein ubiquitination
Novel.8489	GO:0008270	MF	zinc ion binding
Novel.8489	GO:0005680	CC	anaphase-promoting complex
Novel.8543	GO:0016021	CC	integral component of membrane
Novel.8543	GO:0000786	CC	nucleosome
Novel.8543	GO:0006355	BP	regulation of transcription, DNA-templated
Novel.8543	GO:0043565	MF	sequence-specific DNA binding
Novel.8543	GO:0007399	BP	nervous system development
Novel.8543	GO:0043547	BP	positive regulation of GTPase activity
Novel.8543	GO:0006334	BP	nucleosome assembly
Novel.8543	GO:0005096	MF	GTPase activator activity
Novel.8543	GO:0005634	CC	nucleus
Novel.8562	GO:0016021	CC	integral component of membrane
Novel.8562	GO:0004930	MF	G protein-coupled receptor activity
Novel.8562	GO:0007186	BP	G protein-coupled receptor signaling pathway
Novel.8562	GO:0005886	CC	plasma membrane
Novel.8805	GO:0044260	BP	cellular macromolecule metabolic process
Novel.8805	GO:0090304	BP	nucleic acid metabolic process
Novel.8847	GO:0016021	CC	integral component of membrane
Novel.8847	GO:0007156	BP	homophilic cell adhesion via plasma membrane adhesion molecules
Novel.8847	GO:0005509	MF	calcium ion binding
Novel.8847	GO:0005886	CC	plasma membrane
Novel.8958	GO:0016020	CC	membrane
Novel.8958	GO:0007165	BP	signal transduction
Novel.8967	GO:0003676	MF	nucleic acid binding
Novel.8967	GO:0015074	BP	DNA integration
Novel.8996	GO:0016021	CC	integral component of membrane
Novel.9032	GO:0016020	CC	membrane
Novel.9050	GO:0006508	BP	proteolysis
Novel.9050	GO:0004190	MF	aspartic-type endopeptidase activity
Novel.9065	GO:0004523	MF	RNA-DNA hybrid ribonuclease activity
Novel.9065	GO:0003676	MF	nucleic acid binding
Novel.9065	GO:0090502	BP	RNA phosphodiester bond hydrolysis, endonucleolytic
Novel.9065	GO:0015074	BP	DNA integration
Novel.9104	GO:0016021	CC	integral component of membrane
Novel.9176	GO:0016021	CC	integral component of membrane
Novel.9215	GO:0008270	MF	zinc ion binding
Novel.9215	GO:0016874	MF	ligase activity
Novel.9215	GO:0005622	CC	intracellular
Novel.9244	GO:0005524	MF	ATP binding
Novel.9244	GO:0008270	MF	zinc ion binding
Novel.9293	GO:0016020	CC	membrane
Novel.9323	GO:0016021	CC	integral component of membrane
Novel.933	GO:0003964	MF	RNA-directed DNA polymerase activity
Novel.933	GO:0016706	MF	oxidoreductase activity, acting on paired donors, with incorporation or reduction of molecular oxygen, 2-oxoglutarate as one donor, and incorporation of one atom each of oxygen into both donors
Novel.933	GO:0032259	BP	methylation
Novel.933	GO:0006278	BP	RNA-dependent DNA biosynthetic process
Novel.933	GO:0048037	MF	cofactor binding
Novel.933	GO:0008168	MF	methyltransferase activity
Novel.933	GO:0055114	BP	oxidation-reduction process
Novel.9330	GO:0042742	BP	defense response to bacterium
Novel.9352	GO:0090305	BP	nucleic acid phosphodiester bond hydrolysis
Novel.9352	GO:0016021	CC	integral component of membrane
Novel.9352	GO:0003676	MF	nucleic acid binding
Novel.9352	GO:0046872	MF	metal ion binding
Novel.9352	GO:0004528	MF	phosphodiesterase I activity
Novel.9352	GO:0065007	BP	biological regulation
Novel.9352	GO:0004551	MF	nucleotide diphosphatase activity
Novel.9668	GO:0016021	CC	integral component of membrane
Novel.981	GO:0008270	MF	zinc ion binding
Novel.981	GO:0016874	MF	ligase activity
Novel.981	GO:0005622	CC	intracellular
Novel.983	GO:0030593	BP	neutrophil chemotaxis
Novel.983	GO:0008009	MF	chemokine activity
Novel.983	GO:0042119	BP	neutrophil activation
Novel.983	GO:0005153	MF	interleukin-8 receptor binding
Novel.983	GO:0005576	CC	extracellular region
Novel.983	GO:0006955	BP	immune response
Novel.9836	GO:0004523	MF	RNA-DNA hybrid ribonuclease activity
Novel.9836	GO:0003676	MF	nucleic acid binding
Novel.9836	GO:0090502	BP	RNA phosphodiester bond hydrolysis, endonucleolytic
Novel.9840	GO:0004383	MF	guanylate cyclase activity
Novel.9840	GO:0004672	MF	protein kinase activity
Novel.9840	GO:0000786	CC	nucleosome
Novel.9840	GO:0006468	BP	protein phosphorylation
Novel.9840	GO:0003677	MF	DNA binding
Novel.9840	GO:0016021	CC	integral component of membrane
Novel.9840	GO:0006182	BP	cGMP biosynthetic process
Novel.9840	GO:0007399	BP	nervous system development
Novel.9840	GO:0006334	BP	nucleosome assembly
Novel.9840	GO:0005524	MF	ATP binding
Novel.9840	GO:0035556	BP	intracellular signal transduction
Novel.9946	GO:0005267	MF	potassium channel activity
Novel.9946	GO:0071805	BP	potassium ion transmembrane transport
Novel.9946	GO:0016020	CC	membrane
Novel.996	GO:0016021	CC	integral component of membrane
